# Supplementary material for: Safeguarding patient privacy in eHealth systems: Bridging theory and practice through a scoping review and healthcare survey
Source: PLOS Digit Health. 2026 Mar 26;5(3):e0001325. doi: 10.1371/journal.pdig.0001325 (PMC13021168; doi:10.1371/journal.pdig.0001325)
Supplement: S1 Data — (XLSX) [file pdig.0001325.s001.xlsx]

## Sheet: Results_Survey
ID	Do you work in a hospital?	Which best describes your profession?	How responsible do you see yourself for protecting patient data in your current professional role?	Professional experience in a hospital	In which country do you work?	What do you understand by data protection in the context of digital health applications?	In your opinion, how important is data protection in healthcare?	Why do you think patient data protection is important?	Which of the following measures are you aware of in your hospital to protect data in digital health applications?	How do you rate the effectiveness of current measures to protect patient data?	What additional measures would you suggest to improve data protection?	Have you had any experience with data breaches in hospitals?	How was the situation handled?	How do you assess the awareness and sensitization of your colleagues regarding patient data protection in digital health applications?	How well informed do you feel about privacy measures and policies in your hospital?	How high do you prioritize data protection compared to other tasks and challenges in your work area?	Are there aspects or challenges in your daily work that make data protection difficult?	How could your employer (management) better support you to ensure patient data protection?
3	Yes	Career in the IT sector	5	1-5 years	Switzerland	Ensuring data integrity; anonymization of health data; confidentiality of patient data; protection against unauthorized access;	5	Protection of sensitive personal data; prevention of security risks;	Regular training on data protection; access controls;	3		Yes	I don't know;	3	3	4	Time pressure and workload; Unclear policies and processes; Lack of management support;
4	Yes	Career in the IT sector	4	11 - 20 years	Switzerland	Confidentiality of patient data; protection against unauthorized access; ensuring data integrity; anonymization of health data;	5	Protection of sensitive personal data; Compliance with legal regulations; Prevention of security risks;	Two-factor authentication; Encryption of patient data; Regular data protection training; Monitoring and logging of access; Hin Mail/Medical Connector for secure data transfer;	4	-No longer allow impersonal accounts -Block standard passwords for medical devices -Introduce ISMS consistently.	Yes	Technical adaptation and change; training of employees;	3	4	3	Time pressure and workload; Unclear policies and processes; Lack of management support;	Improve awareness in management, introduce a CISO/data protection officer with the necessary skills, introduce ISMS and consistent processes.
5	Yes	Career in the organizational/administrative field	3	over 20 years	Switzerland	Confidentiality of patient data; protection against unauthorized access;	5	Protection of sensitive personal data; compliance with legal regulations;	Encryption of patient data; two-factor authentication; access controls; monitoring and logging of access;	4	increased education and training of hospital staff	Yes	Internal investigation; notification to the data protection officer/data protection advisor;	3	3	4	Unclear policies and processes; time pressure and workload;	Training
6	Yes	Career in the organizational/administrative field	5	11 - 20 years	Switzerland	Confidentiality of patient data; protection against unauthorized access; anonymization of health data;	3	Protection of sensitive personal data; Compliance with legal regulations; Trust between patients and healthcare professionals; Prevention of security risks;	Two-factor authentication; Encryption of patient data; Monitoring and logging of access; Access controls;	3		Yes	Reporting to the data protection officer/data protection advisor;Internal investigation;Technical adaptation and change;Reporting to the supervisor;Employee training;	3	5	4	Time pressure and workload;Technical limitations;
7	Yes	Career in the psychiatric field	5	11 - 20 years	Switzerland	Confidentiality of patient data; protection against unauthorized access; ensuring data integrity;	5	Protection of sensitive personal data; Trust between patients and healthcare professionals; Preservation of human dignity; Compliance with legal regulations; Prevention of security risks;	Encryption of patient data; Regular data protection training; Access controls; Monitoring and logging of access;	3		No		2	3	3	Time pressure and workload;Unclear policies and processes;	Present concrete ideas or suggested solutions
8	Yes	Career in the organizational/administrative field	5	over 20 years	Switzerland	Confidentiality of patient data; protection against unauthorized access; ensuring data integrity; anonymization of health data;	5	Protection of sensitive personal data; Trust between patients and healthcare professionals; Compliance with legal regulations; Preservation of human dignity; Prevention of security risks;	Encryption of patient data; Regular data protection training; Access controls; Monitoring and logging of access;	4	Regular security checks in the system and with employees	Yes	Internal investigation; Reporting to the data protection officer/data protection advisor; Reporting to the supervisor; Technical adaptation and change; Employee training;	3	4	4	Technical limitations; Time pressure and workload; Unclear policies and processes; Lack of management support; Lack of training and development;	Integration of the topic into patient processes, definition of uniform, supporting standards for handling sensitive data
9	Yes	Career in the organizational/administrative field	5	over 20 years	Switzerland	Confidentiality of patient data; protection against unauthorized access; anonymization of health data; ensuring data integrity;	4	Protection of sensitive personal data; compliance with legal regulations;	Encryption of patient data; two-factor authentication; access controls; monitoring and logging of access;	4	More intensive training of employees across all affected areas (not only IT but also behavior, etc.)	Yes	Reporting to the data protection officer/data protection advisor;Internal investigation;Reporting to the supervisor;Technical adaptation and change;Employee training;	3	4	4	Lack of training and continuing education;Technical limitations;Time pressure and workload;
10	Yes	Career in the IT sector	5	1-5 years	Switzerland	Confidentiality of patient data; protection against unauthorized access; ensuring data integrity; anonymization of health data;	5	Protection of sensitive personal data; Trust between patients and healthcare professionals; Compliance with legal regulations; Preservation of human dignity; Prevention of security risks;	Encryption of patient data; Regular data protection training;	3		Yes	Training of employees;	3	3	4	Technical limitations; Unclear policies and processes; Lack of management support; Communication problems within the team;
11	Yes	Career in the medical field	4	11 - 20 years	Switzerland	Confidentiality of patient data; protection against unauthorized access;	5	Protection of sensitive personal data; Trust between patients and healthcare professionals; Compliance with legal regulations; Preservation of human dignity; Prevention of security risks;	Access controls; monitoring and logging of access;	3		Yes	Reporting to the supervisor; training of employees;	3	3	3	Communication problems within the team;
12	Yes	Career in the IT sector	5	1-5 years	Switzerland	Confidentiality of patient data;	5	Protection of sensitive personal data;	Two-factor authentication; encryption of patient data;	4		No		5	4	4	Unclear policies and processes; lack of training and continuing education;	Set clear guidelines
13	Yes	Career in the organizational/administrative field	5	11 - 20 years	Switzerland	Confidentiality of patient data; protection against unauthorized access; ensuring data integrity; anonymization of health data;	5	Trust between patients and healthcare professionals; compliance with legal regulations; protection of sensitive personal data;	Access controls;Monitoring and logging of access;Regular data protection training;	4		Yes	Report to the supervisor;	5	5	5	Time pressure and workload;	Internal process until receipt of patient consent, direct scanning via doctor desirable
14	Yes	Career in the medical field	4	6 - 10 years	Switzerland	Protection against unauthorized access; confidentiality of patient data;	5	Protection of sensitive personal data; trust between patients and healthcare professionals;	Monitoring and logging of access;	4		No		5	3	4	Time pressure and workload;
15	Yes	Management function, i.e. medical area as well as organizational and administrative	4	11 - 20 years	Switzerland	Protection against unauthorized access; Confidentiality of patient data; Anonymization of health data;	5	Trust between patients and healthcare professionals; protection of sensitive personal data; compliance with legal regulations;	Encryption of patient data; Regular data protection training; Monitoring and logging of access;	3		No		4	5	4	Time pressure and workload;
16	Yes	Career in the medical-technical field	5	6 - 10 years	Switzerland	Confidentiality of patient data;	5	Protection of sensitive personal data;	access controls;	2	Further digitization, transmit data only via controlled data carriers	Yes	Report to the supervisor;	2	2	5	Technical limitations;Unclear policies and processes;	Management could define and implement data protection more clearly in its digitalization strategy. To do so, optimize processes and provide information.
17	Yes	Career in the medical field	4	under 1 year	Switzerland	Confidentiality of patient data; protection against unauthorized access; ensuring data integrity; anonymization of health data;	5	Protection of sensitive personal data; compliance with legal regulations; respect for human dignity;	Access controls; monitoring and logging of access;	4		No		4	4	4	Unclear policies and processes; Time pressure and workload; Lack of training and development; Lack of management support; Communication problems within the team;
18	Yes	Nursery	1	1-5 years	Switzerland	Confidentiality of patient data; protection against unauthorized access; ensuring data integrity;	5	Protection of sensitive personal data; Compliance with legal regulations; Prevention of security risks; Trust between patients and healthcare professionals;	Regular training on data protection; access controls;	3		No		4	4	4	Time pressure and workload; communication problems within the team;
19	Yes	Career in the medical field	5	over 20 years	Switzerland	Confidentiality of patient data; protection against unauthorized access; ensuring data integrity;	5	Trust between patients and healthcare professionals; Protection of sensitive personal data; Prevention of security risks; Compliance with legal regulations;	Encryption of patient data;Monitoring and logging of access;Regular data protection training;Two-factor authentication;	5		Yes	Internal investigation; Reporting to the data protection officer/data protection advisor; Reporting to the supervisor; Training of employees;	5	5	5	Technical limitations; time pressure and workload;
20	Yes	Career in the organizational/administrative field	5	11 - 20 years	Switzerland	Confidentiality of patient data; protection against unauthorized access; ensuring data integrity; various other points, including protection of employee data, company information, etc.;	4	Protection of sensitive personal data; Compliance with legal regulations; Prevention of security risks;	Monitoring and logging of access; access controls; regular data protection training; encryption of patient data;	4		Yes	Internal investigation; Reporting to the data protection officer/data protection advisor; Reporting to the supervisor; Technical adaptation and change; Employee training;	4	4	3	Technical limitations; Time pressure and workload; Unclear policies and processes;
21	Yes	Career in the IT sector	5	6 - 10 years	Switzerland	Confidentiality of patient data; Anonymization of health data; Ensuring data integrity;	5	Protection of sensitive personal data; Trust between patients and healthcare professionals; Compliance with legal regulations;	Encryption of patient data; Two-factor authentication; Regular data protection training; Access controls; Monitoring and logging of access;	2	Implement a DSMS. Regularly review it using the PDCA cycle. Demand acceptance and commitment from hospital management/executive board. Create structures and processes with clear responsibilities and accountabilities.	Yes	Internal investigation; Reporting to the supervisor; Training of employees; Reporting to the data protection officer/data protection advisor;	4	2	2	Lack of training and development;Technical limitations;Time pressure and workload;Unclear policies and processes;Lack of management support;	Act as a role model for all employees. Show an active interest in the topic
22	Yes	Technical Service	2	1-5 years	Switzerland	Confidentiality of patient data; protection against unauthorized access;	5	Protection of sensitive personal data;	Regular training on data protection;	4		No		4	4	2	Lack of training and continuing education;
23	Yes	Career in the medical field	5	11 - 20 years	Switzerland	Confidentiality of patient data; protection against unauthorized access; ensuring data integrity;	4	Protection of sensitive personal data; trust between patients and healthcare professionals; respect for human dignity;	Encryption of patient data; Regular data protection training;	4		No		4	4	5	Time pressure and workload;
24	Yes	Career in the medical field	5	6 - 10 years	Switzerland	Confidentiality of patient data; protection against unauthorized access; ensuring data integrity; anonymization of health data;	5	Protection of sensitive personal data; Trust between patients and healthcare professionals; Compliance with legal regulations; Preservation of human dignity; Prevention of security risks;	Encryption of patient data; Regular data protection training; Access controls; Monitoring and logging of access;	4	Access only to the data required for my area	Yes	Internal investigation; Reporting to the data protection officer/data protection advisor; Reporting to the supervisor; Technical adaptation and change; Employee training;	3	4	5	Time pressure and workload; lack of management support; internal differences in the handling and interpretation of data protection guidelines; external pressure (general practitioners) seeking to circumvent data protection.	Everyone should follow the same guidelines and communicate and enforce them externally.
25	Yes	Career in the medical field	4	11 - 20 years	Switzerland	Confidentiality of patient data; protection against unauthorized access; ensuring data integrity; anonymization of health data;	5	Protection of sensitive personal data; Trust between patients and healthcare professionals; Compliance with legal regulations; Preservation of human dignity; Prevention of security risks;	Monitoring and logging of access;	3		No		4	3	5	Technical limitations; time pressure and workload; communication problems within the team;	Reduce time pressure and workload
26	Yes	Career in the organizational/administrative field	3	over 20 years	Switzerland	Protection against unauthorized access; Confidentiality of patient data; Ensuring data integrity;	5	Protection of sensitive personal data; Compliance with legal regulations; Trust between patients and healthcare professionals;	Encryption of patient data;Monitoring and logging of access;Two-factor authentication;	3	A clear process for data protection and clear responsibilities	Yes	Report to the supervisor; Report to the data protection officer/data protection advisor;	2	1	3	Lack of training and continuing education;Technical limitations;Unclear policies and processes;
27	Yes	Career in the medical-technical field	5	6 - 10 years	Switzerland	Confidentiality of patient data; protection against unauthorized access; anonymization of health data;	5	Protection of sensitive personal data; Trust between patients and healthcare professionals; Compliance with legal regulations; Preservation of human dignity; Prevention of security risks;	Encryption of patient data; Two-factor authentication; Regular data protection training; Access controls; Monitoring and logging of access;	5		No		5	5	4	Time pressure and workload;
28	Yes	Career in the medical-technical field	5	11 - 20 years	Switzerland	Confidentiality of patient data; protection against unauthorized access; ensuring data integrity;	4	Protection of sensitive personal data; Trust between patients and healthcare professionals; Compliance with legal regulations; Respect for human dignity;	Two-factor authentication; Regular data protection training; Monitoring and logging of access;	5		No		4	5	3	Time pressure and workload; communication problems within the team;
29	Yes	Career in the medical field	3	over 20 years	Switzerland	Confidentiality of patient data; protection against unauthorized access;	5	Protection of sensitive personal data; Trust between patients and healthcare professionals; Compliance with legal regulations;	Encryption of patient data; two-factor authentication; monitoring and logging of access;	3		No		3	2	3	Time pressure and workload;
30	Yes	Career in the organizational/administrative field	5	11 - 20 years	Switzerland	Anonymization of health data; Ensuring data integrity; Protection against unauthorized access; Confidentiality of patient data;	5	Trust between patients and healthcare professionals; respect for human dignity;	Two-factor authentication; Encryption of patient data; Regular data protection training; Monitoring and logging of access; Access controls;	4		No		5	5	5	Unclear policies and processes;	Clear guidelines and processes, regular communication, integration into audits
31	Yes	Career in the medical field	5	6 - 10 years	Switzerland	Confidentiality of patient data; protection against unauthorized access; anonymization of health data;	3	Trust between patients and healthcare professionals; protection of sensitive personal data; compliance with legal regulations;	Access controls; monitoring and logging of access; encryption of patient data;	4		No		3	1	3	Lack of training and development;Lack of management support;	In my opinion, employers should inform employees more frequently about patient data protection. These information sessions should be conducted in person and ideally in smaller professional groups.
32	Yes	Career in the organizational/administrative field	2	6 - 10 years	Switzerland	Confidentiality of patient data; protection against unauthorized access;	3	Protection of sensitive personal data; Trust between patients and healthcare professionals; Respect for human dignity; Compliance with legal regulations;	Regular training on data protection; encryption of patient data;	3		No		2	2	2	Time pressure and workload; Unclear policies and processes; Technical limitations; Lack of training and development;
33	Yes	Career in the medical field	5	over 20 years	Switzerland	Confidentiality of patient data; protection against unauthorized access; ensuring data integrity; anonymization of health data;	5	Protection of sensitive personal data; Compliance with legal regulations; Trust between patients and healthcare professionals; Prevention of security risks;	Two-factor authentication; Encryption of patient data; Regular data protection training; Monitoring and logging of access;	4	My field of work is the emergency room. The open spaces, overcrowding, and existing structural infrastructure sometimes make data protection impossible. Patients lie or sit in the hallway. Therefore: additional measures, structural changes, and expansion.	Yes	Reporting to the hospital legal department;	5	4	4	Time pressure and workload; structural conditions, overcrowding;	Structural measures
34	Yes	Career in the organizational/administrative field	5	11 - 20 years	Switzerland	Confidentiality of patient data; protection against unauthorized access;	4	Protection of sensitive personal data; Trust between patients and healthcare professionals; Compliance with legal regulations;	Monitoring and logging of access; Regular data protection training;	3		No		4	3	4	Time pressure and workload;
35	Yes	Career in the organizational/administrative field	5	11 - 20 years	Switzerland	Confidentiality of patient data; protection against unauthorized access; ensuring data integrity; anonymization of health data;	5	Protection of sensitive personal data; Trust between patients and healthcare professionals; Compliance with legal regulations; Preservation of human dignity; Prevention of security risks;	Encryption of patient data; Two-factor authentication; Regular data protection training; Access controls; Monitoring and logging of access;	3		Yes	Reporting to the supervisor; training of employees;	3	5	3	Time pressure and workload;
36	Yes	Career in the medical field	5	over 20 years	Switzerland	Confidentiality of patient data; protection against unauthorized access; ensuring data integrity; anonymization of health data;	5	Protection of sensitive personal data; Trust between patients and healthcare professionals; Compliance with legal regulations; Preservation of human dignity; Prevention of security risks;	Encryption of patient data; Two-factor authentication; Regular data protection training; Access controls; Monitoring and logging of access;	4	Raising awareness among employees	No		3	5	3	Time pressure and workload;Technical limitations;Communication problems within the team;	Reduce workloads to have time to pay more attention to this
37	Yes	Career in the organizational/administrative field	1	over 20 years	Switzerland	Confidentiality of patient data; protection against unauthorized access; ensuring data integrity;	5	Protection of sensitive personal data; Compliance with legal regulations; Prevention of security risks;	Access controls;Monitoring and logging of access;Regular data protection training;	2		Yes	I don't know;	2	2	3	Technical limitations; Time pressure and workload; Unclear policies and processes; Lack of management support; I need patient evaluations/statistics, but they are NOT sent to me anonymously;	Establish security management including appropriate resources, employ the right people, not laypeople
38	Yes	Career in the medical field	5	11 - 20 years	Switzerland	Confidentiality of patient data; protection against unauthorized access; anonymization of health data;	5	Protection of sensitive personal data; Trust between patients and healthcare professionals; Compliance with legal regulations; Preservation of human dignity; Prevention of security risks;	Two-factor authentication; Regular data protection training; Monitoring and logging of access;	4		Yes	Reporting to the supervisor; training of employees;	4	5	3	Technical limitations;
39	Yes	Career in the medical-technical field	5	11 - 20 years	Switzerland	Confidentiality of patient data; protection against unauthorized access; ensuring data integrity;	5	Protection of sensitive personal data; Trust between patients and healthcare professionals; Compliance with legal regulations;	Regular data protection training; access controls; monitoring and logging of access;	4		No		4	5	5	Time pressure and workload;
40	Yes	Career in the medical field	5	11 - 20 years	Switzerland	Confidentiality of patient data; protection against unauthorized access;	4	Protection of sensitive personal data; Trust between patients and healthcare professionals; Compliance with legal regulations; Preservation of human dignity; Prevention of security risks;	Regular data protection training; access controls; monitoring and logging of access;	3		No		3	4	4	Time pressure and workload;
41	Yes	Career in the medical field	5	over 20 years	Switzerland	Confidentiality of patient data; protection against unauthorized access; ensuring data integrity; anonymization of health data;	5	Protection of sensitive personal data; Trust between patients and healthcare professionals; Compliance with legal regulations; Preservation of human dignity; Prevention of security risks;	Encryption of patient data; Regular data protection training; Access controls;	3		No		3	3	4	Time pressure and workload;Unclear policies and processes;Communication problems within the team;	clear communication about how important the protection of patient data is for the hospital and regular updates on data protection
42	No
43	Yes	Career in the organizational/administrative field	2	11 - 20 years	Switzerland	Confidentiality of patient data;	5	Trust between patients and healthcare professionals; compliance with legal regulations;	Encryption of patient data; monitoring and logging of access;	4	Access control by IT is not consistently checked and blocked.	Yes	I don't know;	4	4	5	Lack of training and continuing education; Time pressure and workload; Technical limitations;	more modern IT resources
44	Yes	Career in the IT sector	4	over 20 years	Switzerland	Confidentiality of patient data; protection against unauthorized access; ensuring data integrity; anonymization of health data;	5	Protection of sensitive personal data; Trust between patients and healthcare professionals; Compliance with legal regulations; Prevention of security risks; Preservation of human dignity;	Regular data protection training; access controls; monitoring and logging of access; two-factor authentication; encryption of patient data;	4		No		4	4	4	Technical limitations;Unclear policies and processes;
45	Yes	Career in the medical-technical field	5	over 20 years	Switzerland	Confidentiality of patient data; protection against unauthorized access; ensuring data integrity; anonymization of health data;	5	Protection of sensitive personal data; Trust between patients and healthcare professionals; Compliance with legal regulations; Preservation of human dignity; Prevention of security risks;	Regular data protection training; two-factor authentication; monitoring and logging of access; access controls;	4		No		4	4	5	Time pressure and workload;
46	Yes	Career in the medical field	5	11 - 20 years	Switzerland	Confidentiality of patient data; protection against unauthorized access; ensuring data integrity;	5	Protection of sensitive personal data; Trust between patients and healthcare professionals; Compliance with legal regulations; Respect for human dignity;	Encryption of patient data; Regular data protection training; Access controls; Monitoring and logging of access;	4		No		4	3	3	Time pressure and workload;	Training and raising awareness of employees in practice, i.e. in their everyday work.
47	Yes	Career in the medical field	5	over 20 years	Switzerland	Confidentiality of patient data; protection against unauthorized access; anonymization of health data;	5	Protection of sensitive personal data; Compliance with legal regulations; Prevention of security risks;	Encryption of patient data; Regular data protection training; Two-factor authentication;	5		No		3	5	5	Time pressure and workload;Lack of management support;
48	Yes	Career in the medical-technical field	3	11 - 20 years	Switzerland	Confidentiality of patient data; protection against unauthorized access; ensuring data integrity;	5	Protection of sensitive personal data; Trust between patients and healthcare professionals; Compliance with legal regulations; Prevention of security risks;	Encryption of patient data; Regular data protection training; Access controls; Monitoring and logging of access; Two-factor authentication;	4		Yes	Report to the data protection officer/data protection advisor; report to the supervisor;	2	2	3	Lack of training and development; Technical limitations; Time pressure and workload; Unclear policies and processes; Lack of management support; Communication problems within the team;
49	Yes	Career in the medical field	4	11 - 20 years	Switzerland	Confidentiality of patient data; protection against unauthorized access;	5	Protection of sensitive personal data; Compliance with legal regulations; Prevention of security risks;	Encryption of patient data; Regular data protection training; Monitoring and logging of access;	3		No		4	4	3	Technical limitations; communication problems within the team;
50	Yes	Career in the organizational/administrative field	5	6 - 10 years	Switzerland	Confidentiality of patient data; protection against unauthorized access; ensuring data integrity;	4	Protection of sensitive personal data; Trust between patients and healthcare professionals; Compliance with legal regulations; Respect for human dignity;	Encryption of patient data; Two-factor authentication; Regular data protection training; Monitoring and logging of access;	4		No		4	4	4	Time pressure and workload;Technical limitations;	Data protection form that 1 form applies to all cases
51	Yes	Career in the medical field	4	11 - 20 years	Switzerland	Confidentiality of patient data; protection against unauthorized access; ensuring data integrity; anonymization of health data;	5	Protection of sensitive personal data; Trust between patients and healthcare professionals; Preservation of human dignity; Compliance with legal regulations; Prevention of security risks;	Regular data protection training; monitoring and logging of access;	3	locked containers for data waste on each station.	No		4	4	4	Time pressure and workload;Unclear policies and processes;	Identify clear documentation times for all professional groups
52	Yes	Career in the medical field	5	1-5 years	Switzerland	Confidentiality of patient data; protection against unauthorized access; ensuring data integrity; anonymization of health data;	5	Protection of sensitive personal data; Trust between patients and healthcare professionals; Compliance with legal regulations; Preservation of human dignity; Prevention of security risks;	Encryption of patient data; monitoring and logging of access;	3		No		3	3	5	Lack of training and development; Unclear policies and processes; Communication problems within the team;
53	Yes	Career in the organizational/administrative field	4	1-5 years	Switzerland	Confidentiality of patient data; protection against unauthorized access;	4	Protection of sensitive personal data; Trust between patients and healthcare professionals; Compliance with legal regulations; Respect for human dignity;	Regular data protection training; monitoring and logging of access; encryption of patient data;	4		No		4	3	3	Time pressure and workload;Unclear policies and processes;Communication problems within the team;
54	Yes	Career in the medical field	4	over 20 years	Switzerland	Confidentiality of patient data; protection against unauthorized access; ensuring data integrity; anonymization of health data;	4	Protection of sensitive personal data; Compliance with legal regulations; Prevention of security risks; Trust between patients and healthcare professionals;	Encryption of patient data; Two-factor authentication; Regular data protection training; Access controls; Monitoring and logging of access;	4		No		4	4	4	Technical limitations;
55	Yes	Career in the medical field	4	1-5 years	Switzerland	Confidentiality of patient data; protection against unauthorized access; ensuring data integrity; anonymization of health data;	5	Trust between patients and healthcare professionals; protection of sensitive personal data; compliance with legal regulations; preservation of human dignity; prevention of security risks;	Access controls; monitoring and logging of access;	2	Access codes for sensitive data	No		3	2	4	Lack of training and development;Technical limitations;Time pressure and workload;Unclear policies and processes;
56	Yes	Career in the organizational/administrative field	1	11 - 20 years	Switzerland	Confidentiality of patient data; Anonymization of health data; Protection against unauthorized access; Ensuring data integrity;	5	Protection of sensitive personal data; Trust between patients and healthcare professionals; Compliance with legal regulations; Prevention of security risks;	Encryption of patient data; Regular data protection training; Access controls; Monitoring and logging of access;	3	Train employees more regularly that patient data may not be discussed in the corridor, etc.	No		4	3	3	Lack of training and continuing education;Technical limitations;Time pressure and workload;
57	Yes	Career in the IT sector	2	6 - 10 years	Switzerland	Confidentiality of patient data; protection against unauthorized access; anonymization of health data; ensuring data integrity;	5	Protection of sensitive personal data; Trust between patients and healthcare professionals; Compliance with legal regulations; Prevention of security risks; Protection against claims for damages;	Encryption of patient data; Two-factor authentication; Regular data protection training; Monitoring and logging of access;	3	- Abolition of impersonal accounts and access - Further digitalization (paperless hospital) - Further testing of employees to create sensitivity	Yes	Notification to the data protection officer/data protection advisor;	2	3	3	Time pressure and workload;Unclear policies and processes;Technical limitations;
58	Yes	Career in the medical-technical field	4	11 - 20 years	Switzerland	Confidentiality of patient data; protection against unauthorized access;	5	Protection of sensitive personal data; Trust between patients and healthcare professionals; Compliance with legal regulations; Prevention of security risks;	Regular training on data protection; access controls;	3	Discussion of case studies and direct inquiries to IT in the event of identified deficiencies	No		2	2	2	Technical limitations;Unclear policies and processes;
59	Yes	Career in the medical field	5	11 - 20 years	Switzerland	Confidentiality of patient data; protection against unauthorized access; anonymization of health data;	5	Protection of sensitive personal data; Trust between patients and healthcare professionals; Compliance with legal regulations; Preservation of human dignity; Prevention of security risks;	Encryption of patient data; Regular data protection training; Access controls;	4		No		5	5	4	Time pressure and workload;
60	Yes	Guest service	4	1-5 years	Switzerland	Confidentiality of patient data; protection against unauthorized access;	5	Protection of sensitive personal data; safeguarding human dignity; trust between patients and healthcare professionals;	Regular data protection training; monitoring and logging of access;	4	Block access for people who do not need the data.	No		4	3	4	Lack of training and continuing education;
61	Yes	Career in the organizational/administrative field	4	11 - 20 years	Switzerland	Confidentiality of patient data; protection against unauthorized access; ensuring data integrity;	5	Protection of sensitive personal data; trust between patients and healthcare professionals;	Encryption of patient data; Regular data protection training;	3		Yes	Internal investigation; report to supervisor;	4	3	4	Unclear policies and processes; communication problems within the team;
62	Yes	Career in the medical field	5	11 - 20 years	Switzerland	Confidentiality of patient data; protection against unauthorized access;	5	Protection of sensitive personal data; compliance with legal regulations;	Encryption of patient data; Regular data protection training; Monitoring and logging of access;	4		No		3	3	4	;
63	Yes	Career in the medical field	3	over 20 years	Switzerland	Confidentiality of patient data; protection against unauthorized access; ensuring data integrity; anonymization of health data;	4	Protection of sensitive personal data; Trust between patients and healthcare professionals; Compliance with legal regulations; Preservation of human dignity; Prevention of security risks;	Regular data protection training; access controls; monitoring and logging of access;	4		No		4	3	3	Technical limitations; time pressure and workload;
64	Yes	Career in the medical field	4	over 20 years	Switzerland	Confidentiality of patient data; protection against unauthorized access; ensuring data integrity;	5	Protection of sensitive personal data; Trust between patients and healthcare professionals; Prevention of security risks; Preservation of human dignity;	Regular data protection training; two-factor authentication;	4	2-factor authentication	Yes	Training of employees; reporting to the supervisor;	3	3	3	Lack of training and development; Time pressure and workload; Lack of management support;
65	Yes	Career in the medical field	5	over 20 years	Switzerland	Confidentiality of patient data; protection against unauthorized access;	5	Protection of sensitive personal data; Trust between patients and healthcare professionals; Compliance with legal regulations; Preservation of human dignity; Prevention of security risks;	Regular data protection training; access controls; monitoring and logging of access;	4	In my area, nursing, I believe everything sensible is being done, but I think it's important to continually sensitize staff to the limitations of "necessary" data research.	Yes	Training of employees;Technical adaptation and changes;Reporting to the supervisor;	4	5	4	Time pressure and workload; drawing the line between necessary access to data, which is always confidential in the medical field, and personal curiosity is ultimately a personal matter, since overly stringent measures on the part of the system can hinder the necessary research to a dangerous extent.	Raising awareness at regular, short intervals; AI-supported regular inquiries about the need for research
66	Yes	Career in the medical field	5	over 20 years	Switzerland	Confidentiality of patient data; protection against unauthorized access; ensuring data integrity; anonymization of health data;	5	Protection of sensitive personal data; Trust between patients and healthcare professionals; Compliance with legal regulations; Preservation of human dignity; Prevention of security risks;	Regular data protection training; access controls; encryption of patient data; monitoring and logging of access;	4		No		4	4	4	Time pressure and workload; communication problems within the team;
67	Yes	Career in the medical field	5	11 - 20 years	Switzerland	Confidentiality of patient data; protection against unauthorized access; anonymization of health data; ensuring data integrity;	5	Protection of sensitive personal data; Trust between patients and healthcare professionals; Compliance with legal regulations; Respect for human dignity;	Encryption of patient data; Regular data protection training; Access controls; Monitoring and logging of access;	4	Reports in the emergency room or in patient rooms can still be overheard by many people. This should be improved if possible.	No		4	3	3	Structural structures (no doors in the emergency room, several patients in the room during doctor's rounds, some reports in the corridor;
68	Yes	Career in the medical field	5	6 - 10 years	Switzerland	Confidentiality of patient data; protection against unauthorized access;	5	Protection of sensitive personal data; Trust between patients and healthcare professionals; Compliance with legal regulations; Preservation of human dignity; Prevention of security risks;	Regular training on data protection;	2	Do not attach passwords to the PC	No		2	4	3	Technical limitations; time pressure and workload;
69	Yes	Career in the medical field	5	11 - 20 years	Switzerland	Confidentiality of patient data; protection against unauthorized access; ensuring data integrity; anonymization of health data;	5	Protection of sensitive personal data; trust between patients and healthcare professionals; respect for human dignity;	Encryption of patient data; Two-factor authentication; Regular data protection training; Monitoring and logging of access;	5		No		4	5	5	Time pressure and workload;
70	Yes	Career in the medical field	3	over 20 years	Switzerland	Protection against unauthorized access;	3	Protection of sensitive personal data;	Two-factor authentication;	3	I can't answer	No		4	4	3	Time pressure and workload;	I can't answer
71	Yes	Career in the medical-technical field	3	11 - 20 years	Switzerland	Confidentiality of patient data; protection against unauthorized access; ensuring data integrity; anonymization of health data;	5	Protection of sensitive personal data; Trust between patients and healthcare professionals; Compliance with legal regulations; Preservation of human dignity; Prevention of security risks;	Regular training on data protection;	4	Cryptographic encryption on a PoW blockchain	Yes	Report to the supervisor;	3	3	4	not in my area;
72	Yes	Career in the medical field	5	over 20 years	Switzerland	Confidentiality of patient data; protection against unauthorized access; ensuring data integrity; anonymization of health data;	5	Protection of sensitive personal data; Trust between patients and healthcare professionals; Compliance with legal regulations; Prevention of security risks;	Regular data protection training; monitoring and logging of access; encryption of patient data;	5		No		4	4	3	Time pressure and workload;
73	Yes	Career in the medical-technical field	3	11 - 20 years	Switzerland	Confidentiality of patient data; protection against unauthorized access; ensuring data integrity; anonymization of health data;	5	Protection of sensitive personal data; Trust between patients and healthcare professionals; Compliance with legal regulations; Preservation of human dignity; Prevention of security risks;	Encryption of patient data; Two-factor authentication; Regular data protection training; Access controls; Monitoring and logging of access;	3	No data should be transferred via CD, flash drive, or other external sources for the transport of medically sensitive data. Everything should be done via encrypted Wi-Fi or LAN in a protected VLAN. The future would certainly involve data transmission using blockchain technology.	Yes	I don't know;	3	3	3	Technical limitations; Unclear policies and processes; Lack of management support; Communication problems within the team;	More communication regarding processes and procedures
74	Yes	Administration/Porter	5	under 1 year	Switzerland	Confidentiality of patient data; protection against unauthorized access; ensuring data integrity;	5	Protection of sensitive personal data; Trust between patients and healthcare professionals; Compliance with legal regulations; Prevention of security risks; Preservation of human dignity;	Encryption of patient data; access controls;	4		No		4	4	4	Time pressure and workload;
75	Yes	Career in the medical field	5	11 - 20 years	Switzerland	Confidentiality of patient data; protection against unauthorized access;	5	Protection of sensitive personal data; trust between patients and healthcare professionals; respect for human dignity;	Encryption of patient data; Regular data protection training; Access controls;	4	Frequently, information about patients is passed on to relatives over the telephone. Should a "code word" be generally introduced?	No		4	4	4	Time pressure and workload;Unclear policies and processes;	Regulation for telephone information
76	Yes	Career in the medical field	5	6 - 10 years	Switzerland	Confidentiality of patient data; protection against unauthorized access; ensuring data integrity;	5	Protection of sensitive personal data; Compliance with legal regulations; Trust between patients and healthcare professionals; Prevention of security risks;	Encryption of patient data; monitoring and logging of access;	4		Yes	Reporting to the data protection officer/data protection advisor; reporting to the supervisor; training of employees;	3	4	4	Time pressure and workload; communication problems within the team;
77	Yes	Career in the medical-technical field	4	over 20 years	Switzerland	Confidentiality of patient data; protection against unauthorized access; ensuring data integrity; anonymization of health data;	5	Protection of sensitive personal data; Trust between patients and healthcare professionals; Compliance with legal regulations; Preservation of human dignity; Prevention of security risks;	Regular data protection training; access controls; monitoring and logging of access;	4		No		4	3	3	Technical limitations;
78	Yes	Career in the IT sector	3	6 - 10 years	Switzerland	Confidentiality of patient data; protection against unauthorized access; ensuring data integrity; anonymization of health data;	5	Protection of sensitive personal data; Trust between patients and healthcare professionals; Compliance with legal regulations; Preservation of human dignity; Prevention of security risks;	Access controls; monitoring and logging of access;	2	More resources for IT to improve or increase security	No		5	3	4	Time pressure and workload;Lack of management support;Unclear policies and processes;Lack of training and development;
79	Yes	Care	5	6 - 10 years	Switzerland	Confidentiality of patient data; protection against unauthorized access; ensuring data integrity; anonymization of health data;	5	Protection of sensitive personal data; Trust between patients and healthcare professionals; Compliance with legal regulations;	Monitoring and logging of access; Regular data protection training;	4		No		3	4	3	Time pressure and workload;
80	Yes	Career in the IT sector	4	6 - 10 years	Switzerland	Confidentiality of patient data; protection against unauthorized access; ensuring data integrity; anonymization of health data;	5	Protection of sensitive personal data; Trust between patients and healthcare professionals; Compliance with legal regulations; Preservation of human dignity; Prevention of security risks;	Access controls; monitoring and logging of access;	2	Provide more resources to increase data protection and security	No		3	2	2	Lack of training and development; Time pressure and workload; Unclear policies and processes; Lack of management support;	Provide greater understanding of security and more resources
81	Yes	Career in the medical field	5	over 20 years	Switzerland	Confidentiality of patient data; protection against unauthorized access;	5	Protection of sensitive personal data; Trust between patients and healthcare professionals; Compliance with legal regulations; Preservation of human dignity; Prevention of security risks;	Two-factor authentication; Regular data protection training; Access controls; Monitoring and logging of access;	5		No		5	3	3	Time pressure and workload;
82	Yes	Career in the medical field	4	over 20 years	Switzerland	Confidentiality of patient data; protection against unauthorized access; ensuring data integrity;	5	Protection of sensitive personal data; Trust between patients and healthcare professionals; Compliance with legal regulations;	Regular data protection training; access controls; two-factor authentication; encryption of patient data;	4	Inform the patient who will have access to everything, e.g. in a medical history interview, where very confidential information is often provided	No		3	5	2	Technical limitations; time pressure and workload;	clear design/simplification, no notes here and notes there and endless texts
83	Yes	Career in the medical field	3	11 - 20 years	Switzerland	Confidentiality of patient data; protection against unauthorized access;	3	Protection of sensitive personal data;	Regular data protection training; access controls; monitoring and logging of access;	3		No		3	3	3	Time pressure and workload;Technical limitations;	Easier login
84	Yes	Career in the organizational/administrative field	5	11 - 20 years	Switzerland	Confidentiality of patient data; protection against unauthorized access; ensuring data integrity;	5	Protection of sensitive personal data; compliance with legal regulations; preservation of human dignity; prevention of security risks;	Access controls; Encryption of patient data; Regular data protection training;	3		No		3	3	4	Unclear policies and processes; Time pressure and workload; Lack of management support;
85	Yes	Career in the medical field	4	over 20 years	Switzerland	Confidentiality of patient data; protection against unauthorized access; transparency about who hands over data to whom;	5	Protection of sensitive personal data; Trust between patients and healthcare professionals; Prevention of security risks; Compliance with legal regulations; Transparency regarding who can view the data;	Access controls;Monitoring and logging of access;Regular data protection training;	3	The current training on data protection is a smokescreen!	Yes	It's everyday information that's passed around in passing and never discussed. ;I'm not aware of it;	3	2	5	Lack of training and continuing education; Unclear policies and processes;	A good training that is tailored exactly to our company and not a standard online tool
86	Yes	Career in the medical field	5	6 - 10 years	Switzerland	Confidentiality of patient data; protection against unauthorized access; ensuring data integrity; anonymization of health data;	5	Protection of sensitive personal data; Trust between patients and healthcare professionals; Compliance with legal regulations; Preservation of human dignity; Prevention of security risks;	Encryption of patient data; access controls; monitoring and logging of access;	2	-Tighten access rights -Tighten controls on access to patient data and set consequences for unlawful access	Yes	Report to the data protection officer/data protection advisor; report to the supervisor;	2	2	3	Time pressure and workload; communication problems within the team; no physical separation to intercept conversations;	more frequent awareness-raising among employees
87	Yes	Career in the medical field	4	over 20 years	Switzerland	Confidentiality of patient data; protection against unauthorized access; ensuring data integrity;	5	Protection of sensitive personal data; Trust between patients and healthcare professionals; Preservation of human dignity; Compliance with legal regulations; Prevention of security risks;	Regular data protection training; monitoring and logging of access;	3	The ability to scan health insurance cards and retrieve all the important information they contain. Pre-hospital, this is often the only way to obtain information without having to ask neighbors or other bystanders.	Yes	I don't know;	2	4	4	Technical limitations; time pressure and workload; lack of interest in data protection of colleagues;	Regularly inform people about the importance of data protection and frequently highlight the implications for patients and staff.
88	Yes	Career in the medical field	4	over 20 years	Switzerland	Confidentiality of patient data; protection against unauthorized access;	5	Protection of sensitive personal data; Trust between patients and healthcare professionals; Compliance with legal regulations;	Regular data protection training; access controls; monitoring and logging of access;	3	Improving access to patient data, e.g. exclusively personal logins	Yes	Reporting to the data protection officer/data protection advisor; reporting to the supervisor; training of employees;	3	4	4	Time pressure and workload; communication problems within the team;	More investment in hardware and training
89	Yes	Career in the medical field	5	6 - 10 years	Switzerland	Confidentiality of patient data; protection against unauthorized access;	5	Protection of sensitive personal data; Trust between patients and healthcare professionals; Compliance with legal regulations; Respect for human dignity;	Monitoring and logging of access; Regular data protection training;	3		Yes	I don't know;	2	3	4	Time pressure and workload; communication problems within the team;
90	Yes	Career in the medical field	5	11 - 20 years	Switzerland	Confidentiality of patient data; protection against unauthorized access; ensuring data integrity; anonymization of health data;	5	Protection of sensitive personal data; Trust between patients and healthcare professionals; Compliance with legal regulations; Preservation of human dignity; Prevention of security risks;	Encryption of patient data; Two-factor authentication; Regular data protection training;	3	Employees should also be protected, badges should only be issued with last names, such as C. Meier, photo walls should only be issued with last names, etc.	Yes	Report to supervisor;Internal investigation;Not known to me;	3	4	5	Lack of training and development; Technical limitations; Time pressure and workload; Unclear policies and processes; Lack of management support; Communication problems within the team;
91	Yes	Career in the medical field	5	over 20 years	Switzerland	Confidentiality of patient data; protection against unauthorized access; ensuring data integrity; anonymization of health data;	5	Protection of sensitive personal data; Trust between patients and healthcare professionals; Compliance with legal regulations; Respect for human dignity;	Encryption of patient data; Two-factor authentication; Regular data protection training; Access controls; Monitoring and logging of access;	5	Data of well-known people in public life and employees who use the facility as patients (VIPS) should be improved	No		4	4	5	Time pressure and workload;accidental speaking, disclosing data;	Blinding VIPs
92	Yes	Career in the medical-technical field	5	11 - 20 years	Switzerland	Protection against unauthorized access; Confidentiality of patient data; Ensuring data integrity; Anonymization of health data;	5	Protection of sensitive personal data; trust between patients and healthcare professionals;	Two-factor authentication; Regular data protection training;	4	Don't accidentally leave files lying around; patient stickers often fall out of the folder; communication without names is often difficult among staff in everyday life, and privacy is generally difficult in shared rooms; fellow patients always overhear visits or phone calls...	No		5	4	3	Time pressure and workload;
93	Yes	Career in the medical field	5	6 - 10 years	Switzerland	Confidentiality of patient data; protection against unauthorized access;	5	Protection of sensitive personal data; trust between patients and healthcare professionals; respect for human dignity;	Regular training on data protection; access controls; encryption of patient data;	4		Yes	Employee training; technical adaptation and change;	3	4	3	Time pressure and workload; communication problems within the team;
94	Yes	Career in the medical-technical field	5	over 20 years	Switzerland	Confidentiality of patient data; protection against unauthorized access; ensuring data integrity; anonymization of health data;	5	Protection of sensitive personal data; Trust between patients and healthcare professionals; Compliance with legal regulations; Prevention of security risks;	Encryption of patient data; Two-factor authentication; Regular data protection training; Monitoring and logging of access;	3	Far too many patient records are still printed out and then lying around somewhere	No		3	4	4	Technical limitations; Time pressure and workload; Lack of management support;
95	Yes	Career in the medical field	4	11 - 20 years	Switzerland	Confidentiality of patient data; protection against unauthorized access; ensuring data integrity;	5	Protection of sensitive personal data; Trust between patients and healthcare professionals; Compliance with legal regulations; Preservation of human dignity; Prevention of security risks;	Encryption of patient data; Two-factor authentication; Regular data protection training; Monitoring and logging of access;	4		Yes	Reporting to the data protection officer/data protection advisor; reporting to the supervisor; training of employees;	4	5	4	Technical limitations; Time pressure and workload; Lack of management support; Communication problems within the team;
96	Yes	Career in the medical field	2	over 20 years	Switzerland	Confidentiality of patient data; protection against unauthorized access;	2	Trust between patients and healthcare professionals;	Regular training on data protection; access controls;	4		No		3	3	1	Time pressure and workload;
97	Yes	Career in the organizational/administrative field	5	6 - 10 years	Switzerland	Confidentiality of patient data; protection against unauthorized access; ensuring data integrity; anonymization of health data;	5	Protection of sensitive personal data; Trust between patients and healthcare professionals; Preservation of human dignity; Compliance with legal regulations; Prevention of security risks;	Encryption of patient data;	4		No		5	4	5	Lack of training and continuing education;
98	Yes	Career in the organizational/administrative field	5	over 20 years	Switzerland	Confidentiality of patient data; protection against unauthorized access; ensuring data integrity;	5	Protection of sensitive personal data; Trust between patients and healthcare professionals; Compliance with legal regulations; Preservation of human dignity; Prevention of security risks;	Two-factor authentication; Regular data protection training; Monitoring and logging of access; Access controls;	3		Yes	Internal investigation; reporting to supervisor; training of employees;	4	4	4	Time pressure and workload;
99	Yes	Career in the medical field	5	11 - 20 years	Switzerland	Confidentiality of patient data; protection against unauthorized access;	5	Protection of sensitive personal data; trust between patients and healthcare professionals; respect for human dignity;	Regular training on data protection;	4	Always lock the screen when leaving the computer. Do not talk about other patients in front of them. Do not edit patient data, even to fill in a short time while the waiting patient can see it.	Yes	Training of employees;	4	5	5	Time pressure and workload;	More time...
100	Yes	Career in the medical field	5	over 20 years	Switzerland	Confidentiality of patient data; protection against unauthorized access; ensuring data integrity; anonymization of health data;	5	Protection of sensitive personal data; Trust between patients and healthcare professionals; Compliance with legal regulations; Preservation of human dignity; Prevention of security risks;	Encryption of patient data; Regular data protection training; Access controls; Monitoring and logging of access;	5		No		4	5	4	Time pressure and workload;
101	Yes	Career in the medical field	3	over 20 years	Switzerland	Confidentiality of patient data; protection against unauthorized access; anonymization of health data;	4	Protection of sensitive personal data; Trust between patients and healthcare professionals; Compliance with legal regulations; Preservation of human dignity; Prevention of security risks;	Access controls; monitoring and logging of access;	2	Encryption of patient data	No		3	2	3	Time pressure and workload; Unclear policies and processes; Communication problems within the team; Lack of management support; Lack of training and development;	Clear procedures for handling patient data instead of having patients sign long, difficult-to-understand data protection declarations every time they enter.
102	Yes	Career in the medical-technical field	4	over 20 years	Switzerland	Confidentiality of patient data; protection against unauthorized access;	5	Protection of sensitive personal data; safeguarding human dignity;	Two-factor authentication; Regular data protection training; Access controls; Monitoring and logging of access;	4	Patients wear a batch on their wrist to document the actions performed on them (also serves as protection against patient mix-ups).	No		4	3	4	Time pressure and workload; communication problems within the team;	See previous answer (patient batch)
103	Yes	Career in the medical field	4	over 20 years	Switzerland	Confidentiality of patient data; protection against unauthorized access; anonymization of health data; ensuring data integrity;	5	Protection of sensitive personal data; Trust between patients and healthcare professionals; Compliance with legal regulations; Preservation of human dignity; Prevention of security risks;	Encryption of patient data; Two-factor authentication; Regular data protection training; Access controls; Monitoring and logging of access;	4		No		4	5	4	Time pressure and workload;Unclear policies and processes;
104	Yes	Career in the medical field	4	under 1 year	Switzerland	Confidentiality of patient data;	5	Trust between patients and healthcare professionals;	Access controls; monitoring and logging of access; encryption of patient data;	5		No		4	4	4	Unclear policies and processes;
105	Yes	Career in the medical field	3	1-5 years	Switzerland	Anonymization of health data;	5	Trust between patients and healthcare professionals;	Two-factor authentication;	4	Two-factor authentication	No		3	4	5	Technical limitations; time pressure and workload;
106	Yes	Career in the medical field	5	11 - 20 years	Switzerland	Confidentiality of patient data; protection against unauthorized access; anonymization of health data;	5	Protection of sensitive personal data; compliance with legal regulations; respect for human dignity;	Encryption of patient data; Two-factor authentication; Regular data protection training; Access controls;	4	Data protection is already so good I have no suggestions	Yes	Training of employees;	4	4	4	no;	I think that data protection is well respected
107	Yes	Career in the medical field	4	under 1 year	Germany	Confidentiality of patient data; protection against unauthorized access; anonymization of health data;	5	Protection of sensitive personal data; Trust between patients and healthcare professionals; Compliance with legal regulations; Respect for human dignity;	Encryption of patient data; access controls;	3		No		3	3	3	Lack of training and continuing education; Unclear policies and processes;
108	Yes	Career in the medical field	4	under 1 year	Germany	Confidentiality of patient data; protection against unauthorized access; ensuring data integrity; anonymization of health data;	4	Protection of sensitive personal data; Trust between patients and healthcare professionals; Compliance with legal regulations;	Regular training on data protection; encryption of patient data;	3		No		3	2	2	Time pressure and workload;Unclear policies and processes;
109	No
110	Yes	Tutoring/teaching	1	under 1 year	Germany	Confidentiality of patient data; protection against unauthorized access;	4	Protection of sensitive personal data; trust between patients and healthcare professionals; respect for human dignity;	Access controls;Encryption of patient data;	3		Yes	I don't know;	2	3	2	Technical limitations; time pressure and workload; communication problems within the team;
111	Yes	Career in the medical field	4	1-5 years	Germany	Confidentiality of patient data; Anonymization of health data; Protection against unauthorized access;	5	Protection of sensitive personal data; Trust between patients and healthcare professionals; Compliance with legal regulations; Preservation of human dignity; Prevention of security risks;	Regular training on data protection;	3		Yes	Training of employees;	4	3	3	Technical limitations; time pressure and workload;
112	Yes	Career in the medical field	3	1-5 years	Germany	Confidentiality of patient data;	4	Protection of sensitive personal data; Trust between patients and healthcare professionals; Compliance with legal regulations; Prevention of security risks; Preservation of human dignity;	Encryption of patient data; two-factor authentication;	3		No		5	2	3	Time pressure and workload;Unclear policies and processes;
113	Yes	Career in the medical-technical field	3	1-5 years	Germany	Protection against unauthorized access; Confidentiality of patient data; Ensuring data integrity; Anonymization of health data;	5	Prevention of security risks; protection of sensitive personal data;	Regular data protection training; access controls; monitoring and logging of access;	4		No		3	2	3	Technical limitations;	Better information
114	Yes	Career in the medical field	5	over 20 years	Germany	Confidentiality of patient data; protection against unauthorized access; ensuring data integrity;	5	Protection of sensitive personal data; Trust between patients and healthcare professionals; Compliance with legal regulations; Prevention of security risks;	Regular data protection training; access controls; monitoring and logging of access;	4		No		5	4	4	Time pressure and workload; communication problems within the team;
115	Yes	Career in the medical field	3	over 20 years	Switzerland	Confidentiality of patient data; protection against unauthorized access; ensuring data integrity;	5	Protection of sensitive personal data; Trust between patients and healthcare professionals; Compliance with legal regulations; Preservation of human dignity; Prevention of security risks;	Encryption of patient data; Regular data protection training; Monitoring and logging of access;	4		No		3	3	3	Time pressure and workload;
116	Yes	Career in the medical field	5	over 20 years	Germany	Confidentiality of patient data; protection against unauthorized access; ensuring data integrity;	5	Protection of sensitive personal data; Trust between patients and healthcare professionals; Compliance with legal regulations; Preservation of human dignity; Prevention of security risks;	Encryption of patient data; Two-factor authentication; Regular data protection training;	4		No		4	4	3	Time pressure and workload; communication problems within the team;
117	Yes	Career in the medical field	4	1-5 years	Germany	Confidentiality of patient data; protection against unauthorized access; ensuring data integrity; anonymization of health data;	5	Protection of sensitive personal data; Trust between patients and healthcare professionals; Compliance with legal regulations; Preservation of human dignity; Prevention of security risks;	Encryption of patient data;	4		No		4	3	4	Lack of training and development; Time pressure and workload; Unclear policies and processes;
118	Yes	Career in the medical field	4	over 20 years	Germany	Confidentiality of patient data; Anonymization of health data; Protection against unauthorized access;	5	Protection of sensitive personal data; compliance with legal regulations; preservation of human dignity; prevention of security risks;	Encryption of patient data; Regular data protection training; Access controls; Monitoring and logging of access;	4		No		4	4	4	Time pressure and workload;Lack of management support;
119	Yes	Career in the medical-technical field	5	11 - 20 years	Germany	Confidentiality of patient data; protection against unauthorized access;	5	Protection of sensitive personal data; trust between patients and healthcare professionals; respect for human dignity;	Regular training on data protection; encryption of patient data;	3	Two-factor authentication	No		3	3	4	Time pressure and workload;Technical limitations;
120	Yes	Career in the medical field	4	11 - 20 years	Germany	Confidentiality of patient data; protection against unauthorized access; anonymization of health data;	4	Protection of sensitive personal data;	Encryption of patient data; Regular data protection training;	4	No opinion	No		3	3	3	Lack of training and continuing education;
121	Yes	Career in the IT sector	5	6 - 10 years	Switzerland	Confidentiality of patient data; protection against unauthorized access; ensuring data integrity; anonymization of health data;	5	Protection of sensitive personal data; Trust between patients and healthcare professionals; Preservation of human dignity; Prevention of security risks;	Access controls; monitoring and logging of access;	3	More training	No		3	3	4	Time pressure and workload;Unclear policies and processes;Lack of training and development;
122	Yes	Career in the medical field	5	1-5 years	Germany	Confidentiality of patient data; protection against unauthorized access; ensuring data integrity;	5	Protection of sensitive personal data; Trust between patients and healthcare professionals; Compliance with legal regulations; Preservation of human dignity; Prevention of security risks;	Regular training on data protection; access controls;	4		No		3	4	3	Communication problems within the team;
123	No
124	No
125	Yes	Career in the medical field	5	over 20 years	Switzerland	Confidentiality of patient data; protection against unauthorized access; anonymization of health data;	5	Protection of sensitive personal data; Trust between patients and healthcare professionals; Compliance with legal regulations; Preservation of human dignity; Prevention of security risks;	Access controls;Monitoring and logging of access;Regular data protection training;	3	Regular feedback on access control to superiors	No		3	3	3	Technical limitations; time pressure and workload; communication problems within the team;
126	Yes	Career in the medical field	4	under 1 year	Germany	Confidentiality of patient data; protection against unauthorized access; anonymization of health data;	4	Protection of sensitive personal data; Trust between patients and healthcare professionals; Compliance with legal regulations; Preservation of human dignity; Prevention of security risks;	Encryption of patient data;	3		No		2	4	3	Technical limitations; Time pressure and workload; Unclear policies and processes;
127	No
128	No
129	No
130	Yes	Career in the medical field	4	1-5 years	Germany	Confidentiality of patient data; protection against unauthorized access; ensuring data integrity;	5	Protection of sensitive personal data; Trust between patients and healthcare professionals; Compliance with legal regulations; Prevention of security risks; Preservation of human dignity;	Encryption of patient data; two-factor authentication; access controls; monitoring and logging of access;	3		No		3	2	3	Lack of training and development; Technical limitations; Time pressure and workload; Unclear policies and processes; Lack of management support; Communication problems within the team;
131	Yes	Career in the medical field	4	1-5 years	Switzerland	Confidentiality of patient data; protection against unauthorized access;	5	Protection of sensitive personal data; trust between patients and healthcare professionals;	Regular data protection training; Encryption of patient data; Two-factor authentication;	3		No		3	3	3	Time pressure and workload;
