# Supplementary material for: Safeguarding patient privacy in eHealth systems: Bridging theory and practice through a scoping review and healthcare survey
Source: PLOS Digit Health. 2026 Mar 26;5(3):e0001325. doi: 10.1371/journal.pdig.0001325 (PMC13021168; doi:10.1371/journal.pdig.0001325)
Supplement: S3 Data — (XLSX) [file pdig.0001325.s003.xlsx]

## Sheet: ScR_Included_DataExtraction
Title	Authors	Published Year	Country	Category	What challenges are addressed with regard to privacy?	Is a specific technology described	In which application area is the technology used?	Are challenges or barriers in the implementation of data protection measures addressed?	Are there any indications of how these barriers can be overcome?	Are internal data protection guidelines described in the paper?	What organizational measures are described?	What is the legal focus of the paper?	Which regulations are mentioned?	Are challenges to compliance with national data protection laws addressed?	Which patient-oriented or ethical focus is addressed in the paper?	Which ethical or patient-oriented challenges are described?
The 21st Century Cures Act and Multiuser Electronic Health Record Access: Potential Pitfalls of Information Release.	Arvisais-Anhalt S; Lau M; Lehmann CU; Holmgren AJ; Medford RJ; Ramirez CM; Chen CN	2022	USA	Legal and regulatory aspects	Balancing adolescent confidentiality with parental access to health records. Avoiding unintended harm through information sharing in multiuser or proxy scenarios. Privacy in Clinical Context: Highlighting the risks of unrestricted access to sensitive health data in adolescent care. Advocates for clear consent and segmentation of sensitive information​							Legal framework; Compliance and implementation; Privacy by design; Consent management	21st Century Cures Act, HIPAA.	Balancing federal mandates with state laws and technical limitations​
A FHIR has been lit on gICS: facilitating the standardised exchange of informed consent in a large network of university medicine.	Bialke M; Geidel L; Hampf C; Blumentritt A; Penndorf P; Schuldt R; Moser FM; Lang S; Werner P; Stäubert S; Hund H; Albashiti F; Gührer J; Prokosch HU; Bahls T; Hoffmann W	2022	Germany	Legal and regulatory aspects	Harmonizing consent processes for research data across Germany. Privacy in Clinical Context: Centralized platforms for standardized consent in COVID-19 research​							Legal framework; Compliance and implementation; Privacy by design	GDPR, MII Broad Consent	Managing decentralized consent while maintaining national standards​
Integration of migrant and refugee data in health information systems in Europe: advancing evidence, policy and practice.	Bozorgmehr K; McKee M; Azzopardi-Muscat N; Bartovic J; Campos-Matos I; Gerganova TI; Hannigan A; Janković J; Kállayová D; Kaplan J; Kayi I; Kondilis E; Lundberg L; Mata I; Medarević A; Suvada J; Wickramage K; Puthoopparambil SJ	2023	UK	Legal and regulatory aspects	Ethical and privacy implications of migrant health data integration. Fragmented and incomplete data handling.							Legal framework; Compliance and implementation	GDPR, WHO guidelines	Yes, especially in harmonizing data practices.
Confidentiality in the Care of Adolescents: Policy Statement.	Chung RJ; Lee JB; Hackell JM; Alderman EM	2024	USA	Legal and regulatory aspects	Ensuring confidentiality in adolescent care amidst conflicting state and federal laws. Privacy in Clinical Context: Advocacy for consistent policies in handling adolescent protected health information (PHI)​							Legal framework; Compliance and implementation; Privacy by design; Consent management	HIPAA, Title X, 42 CFR Part 2.	Balancing patient confidentiality with parental involvement​
Ten principles for data sharing and commercialization.	Cole CL; Sengupta S; Rossetti Née Collins S; Vawdrey DK; Halaas M; Maddox TM; Gordon G; Dave T; Payne PRO; Williams AE; Estrin D	2021	USA	Legal and regulatory aspects	Ensuring ethical and transparent data use in commercialization. Preventing re-identification of de-identified datasets. Privacy in Clinical Context: Emphasis on limiting data sharing to necessary elements while maintaining transparency. Recommends oversight committees for managing data-sharing decisions​							Legal framework; Compliance and implementation; Privacy by design; Consent management	HIPAA, Belmont Report principles	Balancing institutional missions with legal and ethical obligations​
Linked electronic health records for research on a nationwide cohort of more than 54 million people in England: data resource	CVD-COVID-UK Consortium; Wood, A; Denholm, R; Hollings, S; Cooper, J; Ip, S; Walker, V; Denaxas, S; Akbari, A; Banerjee, A; Whiteley, W; Lai, A; Sterne, J; Sudlow, C	2021	UK	Legal and regulatory aspects	Linking data across national systems while ensuring privacy. Maintaining public trust.							Legal framework; Compliance and implementation	GDPR, NHS data policies	Highlighted, with a focus on unified approaches.
Health Care AI and Patient Privacy-<i>Dinerstein v Google</i>	Duffourc, MN; Gerke, S	2024	Netherland	Legal and regulatory aspects	Risks of de-identified EHR data being re-identified. Balancing innovation in AI research with patient privacy. Privacy in Clinical Context: Use of de-identified EHRs in AI development with restrictions against re-identification. Highlighting limitations in current privacy agreements and patient consent.							Legal framework; Compliance and implementation; Privacy by design; Consent management	HIPAA	Conflicts in state versus federal interpretations of data privacy laws​
Making causal inferences from transactional data: A narrative review of opportunities and challenges when implementing the target trial framework.	Esteban S; Szmulewicz A	2024	Argentina	Legal and regulatory aspects	Handling large transactional datasets while protecting privacy. Addressing data accuracy and ethical concerns.							Legal framework; Compliance and implementation	GDPR	Addressed in the context of multinational studies.
Medico-legal implications of audiovisual recordings of telehealth encounters.	Farmer CC; Pang SC; Kevat D; Dean J; Panaccio D; Mahar PD	2021	Australia	Legal and regulatory aspects	isks of covert recordings during telehealth sessions. Challenges in managing audiovisual data compliance with privacy laws​ Privacy in Clinical Context: Telehealth settings necessitate informed consent for recordings by clinicians. Risks of patient misuse of recordings for litigation.							Legal framework; Compliance and implementation; Consent management	Privacy Act 1988, state surveillance device laws.	Variations in state laws on covert recordings​
Preclinical Alzheimer Disease and the Electronic Health Record Balancing Confidentiality and Care	Gale, SA; Heidebrink, J; Grill, J; Graff-Radford, J; Jicha, GA; Menard, W; Nowrangi, M; Sami, S; Sirivong, S; Walter, S; Karlawish, J	2022	USA	Legal and regulatory aspects	Risks of stigma and misuse of sensitive biomarker data. Secure inclusion of sensitive health data in EHRs​							Legal framework; Compliance and implementation; Privacy by design	GDPR	Balancing confidentiality with research needs​
A National Network of Safe Havens: Scottish Perspective.	Gao C; McGilchrist M; Mumtaz S; Hall C; Anderson LA; Zurowski J; Gordon S; Lumsden J; Munro V; Wozniak A; Sibley M; Banks C; Duncan C; Linksted P; Hume A; Stables CL; Mayor C; Caldwell J; Wilde K; Cole C; Jefferson E	2022	UK	Legal and regulatory aspects	Balancing data accessibility for research with stringent privacy controls. Managing de-identification and secure data environments. Privacy in Clinical Context: Safe Havens allow secure access to de-identified EHRs for research while maintaining patient confidentiality. Governance frameworks ensure oversight on data usage​							Legal framework; Compliance and implementation; International and regional differences	UK Data Protection Act, GDPR principles applied indirectly.	Ensuring regional consistency within the Safe Haven network​
An equitable approach to enhancing the privacy of consumer information on My Health Record in Australia.	Hollo Z; Martin DE	2023	Australia	Legal and regulatory aspects	Barriers to consumer awareness and participation in enhanced privacy options. Concerns over opt-out frameworks potentially compromising informed consent. Privacy in Clinical Context: My Health Record system allows granular privacy controls but relies on users to opt-in for advanced features. Emergency access ("break-glass") mechanisms to balance privacy with care needs.							Legal framework; Compliance and implementation; Consent management	My Health Records Act 2012, Privacy Amendment (Strengthening Privacy) Act 2018.	Lack of equitable access to privacy-enhancing tools for vulnerable groups​
Europe, we have a problem! Challenges to health data-sharing in the EU	IEEE; Karacic, J	2022	Croatia	Legal and regulatory aspects	Balancing cross-border data sharing with national privacy laws; lack of uniformity in eIDAS adoption.							Legal framework; Compliance and implementation; International and regional differences	GDPR, eIDAS.	Uneven adoption of cross-border standards and limited patient control mechanisms
A narrative commentary about interoperability in medical devices and data used in diabetes therapy from an academic EU/UK/US perspective.	Jendle J; Adolfsson P; Choudhary P; Dovc K; Fleming A; Klonoff DC; Mader JK; Oliver N; Sherr JL; Šoupal J; Heinemann L	2024	Sweden	Legal and regulatory aspects	Ensuring data interoperability across medical devices while protecting patient privacy.							Legal framework; Compliance and implementation; International and regional differences; Privacy by design	GDPR, FDA Medical Device Regulation.	Diverging international regulations for device data​
CODE-EHR best-practice framework for the use of structured electronic health-care records in clinical research.	Kotecha D; Asselbergs FW; Achenbach S; Anker SD; Atar D; Baigent C; Banerjee A; Beger B; Brobert G; Casadei B; Ceccarelli C; Cowie MR; Crea F; Cronin M; Denaxas S; Derix A; Fitzsimons D; Fredriksson M; Gale CP; Gkoutos GV; Goettsch W; Hemingway H; Ingvar M; Jonas A; Kazmierski R; Løgstrup S; Lumbers RT; Lüscher TF; McGreavy P; Piña IL; Roessig L; Steinbeisser C; Sundgren M; Tyl B; Thiel GV; Bocho…	2022	UK	Legal and regulatory aspects	alancing data sharing for research with privacy concerns. Ensuring public trust in data handling.							Legal framework; Compliance and implementation	GDPR	Highlighted, especially in standardization efforts.
CODE-EHR best practice framework for the use of structured electronic healthcare records in clinical research.	Kotecha D; Asselbergs FW; Achenbach S; Anker SD; Atar D; Baigent C; Banerjee A; Beger B; Brobert G; Casadei B; Ceccarelli C; Cowie MR; Crea F; Cronin M; Denaxas S; Derix A; Fitzsimons D; Fredriksson M; Gale CP; Gkoutos GV; Goettsch W; Hemingway H; Ingvar M; Jonas A; Kazmierski R; Løgstrup S; Thomas Lumbers R; Lüscher TF; McGreavy P; Piña IL; Roessig L; Steinbeisser C; Sundgren M; Tyl B; van Thiel…	2022	UK	Legal and regulatory aspects	Managing data integrity and security while promoting transparency in research​							Legal framework; Compliance and implementation; International and regional differences; Privacy by design	GDPR	Addressing the lack of standardization across EU healthcare systems​
Dilemmas and prospects of artificial intelligence technology in the data management of medical informatization in China: A new perspective on SPRAY-type AI applications.	Lu L; Zhong Y; Luo S; Liu S; Xiao Z; Ding J; Shao J; Fu H; Xu J	2024	China	Legal and regulatory aspects	Inconsistent data standards across healthcare systems. Fragmentation and poor data integrity in hospital information systems. Privacy risks due to inadequate desensitization of personal health data. Privacy in Clinical Context: Proposes metadata governance frameworks to secure and optimize EMR data usage. Use of AI to enhance data security and anonymization efforts​							Legal framework; Compliance and implementation; Privacy by design	No explicit mention of GDPR or other specific regulations.	Relates to systemic integration and varying local implementations of IT governance​
21st Century Cures Act ONC Rule: Implications for Adolescent Care and Confidentiality Protections.	Pasternak RH; Alderman EM; English A	2023	USA	Legal and regulatory aspects	Risks of parental access to adolescent health records under the ONC Rule’s broad data-sharing requirements							Legal framework; Compliance and implementation; International and regional differences; Privacy by design	21st Century Cures Act, HIPAA	Navigating state-level variations in adolescent confidentiality laws​
A Policy and Practice Review of Consumer Protections and Their Application to Hospital-Sourced Data Aggregation and Analytics by Third-Party Companies	Rahimzadeh, V	2021	USA	Legal and regulatory aspects	Ethical issues in the use of aggregated hospital data by third-party companies. Inconsistent protections under federal versus state laws (HIPAA vs. California Consumer Privacy Act). Privacy in Clinical Context: Explores the ethical implications of third-party data use for patient trust and privacy. Recommends better oversight for hospital-third party contracts​							Legal framework; Compliance and implementation; Privacy by design	HIPAA, California Consumer Privacy Act	Navigating overlapping legal frameworks and ensuring equitable data use
Toward the European Health Data Space: The IMPaCT-Data secure infrastructure for EHR-based precision medicine research.	Rodríguez-Mejías S; Degli-Esposti S; González-García S; Parra-Calderón CL	2024	Spain	Legal and regulatory aspects	Secure secondary use of health data under GDPR. Ensuring compliance with the Spanish National Security Scheme.							Legal framework; Compliance and implementation	GDPR, Spanish National Security Scheme	Yes, through Spain's specific legal adaptations.
Do data security measures, privacy regulations, and communication standards impact the interoperability of patient health information? A cross-country investigation.	Shrivastava U; Song J; Han BT; Dietzman D	2021	USA	Legal and regulatory aspects	The balance between strict data protection measures and enabling interoperability. Problems caused by complex data protection regulations that can hinder semantic and organizational interoperability. Differences in the implementation of data protection regulations at national, regional and organizational level.							Legal framework; Compliance and implementation; International and regional differences; Other: Analysis of trade-offs between data protection and data flow in emergencies	GDPR	Yes, in particular the ambiguities and varying implementations of data protection requirements in different countries.
An interpretive study of stakeholders’ privacy issues in blockchain: a healthcare context	Singh, Supreet; Firmin, Selena; Chadhar, Mehmood	2022	Australia	Legal and regulatory aspects	Transparency issues with blockchain in healthcare. Concerns about data interception and cyberattacks. Privacy in Clinical Context: Blockchain offers decentralized and secure data sharing but poses challenges in trust and control among stakeholders.							Legal framework; Compliance and implementation	No specific regulations, general focus on privacy principles	Unclear regulatory guidelines for blockchain adoption in healthcare​
Using 42 CFR part 2 revisions to integrate substance use disorder treatment information into electronic health records at a safety net health system	Tillman, AR; Bacon, E; Bender, B; McEwen, D; Blum, J; Hoag, M; Scott, KA; Everhart, R; Hanratty, R; Podewils, LJ; Close, C; Mills, J; Davidson, AJ	2024	USA	Legal and regulatory aspects	Integration of siloed SUD data into EHR systems, balancing patient privacy with care coordination.							Legal framework; Compliance and implementation; Privacy by design; Consent management	42 CFR Part 2, HIPAA.	Ensuring adherence to updated regulations while maintaining operational efficiency​
Informed consent and artificial intelligence applied to RCT and Covid-19	Tozzi, AE; Cinelli, G	2021	Italy	Legal and regulatory aspects	Explaining complex AI processes to patients, managing withdrawal of consent, ethical concerns about algorithm transparency.							Legal framework; Compliance and implementation; Privacy by design; Consent management	GDPR	Explaining AI decision-making processes while adhering to GDPR standards​
Governance aspects of large-scale implementation of automated surveillance of healthcare-associated infections.	van Rooden SM; Aspevall O; Carrara E; Gubbels S; Johansson A; Lucet JC; Mookerjee S; Palacios-Baena ZR; Presterl E; Tacconelli E; Abbas M; Behnke M; Gastmeier P; van Mourik MSM	2021	Netherland	Legal and regulatory aspects	Balancing the secondary use of routine data with the protection of patient data. Ensuring trust through transparency in data collection and use. Integrating data protection by design. Alignment with GDPR and similar regional laws.							Legal framework; Compliance and implementation; International and regional differences; Privacy by design; Other: The role of IT and legal experts is emphasized.	GDPR	Yes, particularly addressing GDPR's varying interpretations.
Mapping and evaluating national data flows: transparency, privacy, and guiding infrastructural transformation.	Zhang J; Morley J; Gallifant J; Oddy C; Teo JT; Ashrafian H; Delaney B; Darzi A	2023	UK	Legal and regulatory aspects	Risks of insufficient transparency in NHS data-sharing processes. Concerns about data re-identification and public trust. Privacy in Clinical Context: Recommendations for secure data environments (SDEs) and public engagement to enhance transparency.							Legal framework; Compliance and implementation; Privacy by design	GDPR, NHS-specific privacy standards.	Balancing decentralization with the need for cohesive national infrastructure​
Partially Autonomous Information System Facilitating Performance-based Managed Entry Agreements in Slovakia	A. Tichopád	2022	Slovakia	Organizational measures and processes	Privacy: Secure transfer and aggregation of real-world drug effectiveness data. eHealth in Clinical Context: Lack of adaptable systems for performance-based agreements.			Inflexibility of existing healthcare information systems to accommodate new requirements.	Implementation of cloud-based solutions with encryption (e.g., Pretty Good Privacy).	Relies on encryption and existing national eHealth authentication cards.	Development of flexible, scalable systems for drug effectiveness tracking.
Big Data in Healthcare: Acquisition, Management, and Visualization Using System Dynamics	A. A. Adeogun; M. Faezipour	2023	USA	Organizational measures and processes	Privacy: Re-identification risks and fragmented data sources. eHealth in Clinical Context: Data governance and management complexities.			Lack of standardized data governance practices.	Leveraging system dynamics to model and manage data risks.	Emphasis on compliance with HIPAA.	Adoption of robust data quality and management frameworks.
Assessment of physician's knowledge, perception and willingness of telemedicine in Riyadh region, Saudi Arabia.	Albarrak AI; Mohammed R; Almarshoud N; Almujalli L; Aljaeed R; Altuwaijiri S; Albohairy T	2021	Saudi Arabia	Organizational measures and processes	Privacy: Concerns about patient privacy in telemedicine. eHealth in Clinical Context: Limited training and high costs of telemedicine adoption.			Lack of consultation between IT experts and clinicians.	Providing continuous training on telemedicine systems.	Minimal; primary focus is on perceptions.	Promoting telemedicine as a cost-saving healthcare option.
A Security and Privacy Validation Methodology for e-Health Systems	Amato, Flora; Casola, Valentina; Cozzolino, Giovanni; Benedictis, Alessandra De; Mazzocca, Nicola; Moscato, Francesco	2021	Italy	Organizational measures and processes	Privacy: Ensuring security of complex eHealth workflows. eHealth in Clinical Context: Integration of distributed and heterogeneous systems.			Complexity in managing decentralized systems with legacy components.	Formal validation using model checking and ontology-based reasoning techniques.	Focused on GDPR compliance and workflow security	Implementing comprehensive security validation strategies
Safe clinical photography: best practice guidelines for risk management and mitigation	Chandawarkar, R; Nadkarni, P	2021	USA	Organizational measures and processes	Privacy: Risks associated with unsecure handling of clinical photography data. eHealth in Clinical Context: Gaps in training for safe image capture and storage.			Lack of awareness and training among healthcare professionals.	Introducing standardized guidelines for secure photography practices.	Limited discussion; guidelines are suggested rather than implemented.	Recommendations for collaborative efforts between healthcare IT governance and clinical staff.
"What's the best way to document information concerning psychiatric patients? I just don't know"-A qualitative study about recording psychiatric patients notes in the era of electronic health records.	Chivilgina O; Elger BS; Benichou MM; Jotterand F	2022	Switzerland	Organizational measures and processes	Privacy: Balancing sensitive patient data confidentiality and clinical needs. eHealth in Clinical Context: Ethical concerns with sharing psychiatric notes through electronic health records (EHR).			Lack of standardized protocols for documenting sensitive psychiatric information in EHRs.	Developing ethical guidelines and standards for recording sensitive patient data.	Not well established; practices vary among institutions.	Encouraging cautious documentation practices and selective sharing of sensitive information.
Assessing the impact of health information exchange on hospital data breach risk	Choi, SJ; Chen, M; Tan, X	2023	USA	Organizational measures and processes	Privacy: Increased risk of data breaches due to health information exchanges (HIE). eHealth in Clinical Context: Challenges in securing interoperable networks with external providers.			Lack of advanced cybersecurity infrastructure in some hospitals. Reluctance among healthcare organizations to share data securely.	Adoption of stringent security protocols and compliance standards for HIE systems.	Minimal discussion; focus is on HIE security measures.	Improved IT governance for HIE integration.
The Challenge of Sustainable Access to Telemonitoring Tools for People with Diabetes in Europe: Lessons from COVID-19 and Beyond.	Choudhary P; Bellido V; Graner M; Altpeter B; Cicchetti A; Durand-Zaleski I; Kristensen FB	2021	UK	Organizational measures and processes	Privacy: Concerns about patient data ownership, cybersecurity, and consent management. eHealth in Clinical Context: Fragmented healthcare technology assessment and lack of interoperability across systems.			Lack of data integration and interoperability of systems. Inconsistent education about eHealth among healthcare professionals.	Advocating for unified healthcare technology standards. Investing in robust interoperability solutions.	Not explicitly detailed.	Promotion of continuous glucose monitoring systems and telemonitoring solutions.
A data flow process for confidential data and its application in a health research project	Crossfield, SSR; Zucker, K; Baxter, P; Wright, P; Fistein, J; Markham, AF; Birkin, M; Glaser, AW; Hall, G	2022	UK	Organizational measures and processes	Privacy: Legal and ethical challenges in anonymizing patient data for research.			Variability in data structures and ethical concerns in data sharing.	Implementation of pseudonymization and anonymization protocols.	Detailed data flow processes approved through ethical and legal review.	Secure anonymization frameworks for research data sharing.
Sharing Clinical Notes while Protecting Adolescent Confidentiality and Maintaining Parental Insight.	Elias J; Gossey JT; Xi W; Sharko M; Robbins L; Bostwick S; Chang J; Lorenzi V; Giatzikis V; Scofi J; Trepp R; Lewis R	2023	USA	Organizational measures and processes	Privacy: Balancing adolescent confidentiality with parental access in patient portals.			Inaccurate portal registrations leading to unintentional privacy breaches.	Multi-step intervention for accurate portal registration and automated account monitoring.	Portal-specific configurations to enhance adolescent privacy.	Educational campaigns and streamlined proxy management systems.
A holistic nonlinear framework for developing a national eHealth vision based on Moroccan experience	Fakhkhari, Houda; Bounabat, Bouchaib; Gaizi, Zineb; Fatemi, Soumaya; Bennani, Maria; Bakkali, Rachid	2021	Marocco	Organizational measures and processes	Privacy: Lack of a national eHealth strategy to ensure secure patient data handling.			Fragmented systems and absence of an integrative framework.	Proposing a governance model with enablers for successful eHealth implementation.	No specific guidelines; focus is on strategic frameworks.	Emphasis on structured eHealth governance and foundational strategies.
Lightweight MBT testing for national e-health portal in Norway	Gafurov, Davrondzhon; Grovan, Margrete Sunde; Hurum, Arne Erik	2021	Norway	Organizational measures and processes	Privacy: Testing and validation of GDPR-compliant data access and authorization levels.			Complexity in modeling and validating different consent levels.	Use of model-based testing to streamline privacy validation processes.	Testing of GDPR-related privacy models.	Automating test execution for privacy validation.
Federated electronic data capture (fEDC): Architecture and prototype.	Ganzinger M; Blumenstock M; Fürstberger A; Greulich L; Kestler HA; Marschollek M; Niklas C; Schneider T; Spreckelsen C; Tute E; Varghese J; Dugas M	2023	Germany	Organizational measures and processes	Privacy: Ensuring local control of patient data while enabling collaborative research.			Limited integration with existing EHR systems due to data security concerns.	Federated system allowing local control of data with shared metadata standards.	Metadata-sharing protocols under the CDISC framework.	Localized implementation to ensure compliance with institutional policies.
An Evaluation of Patient Privacy Protection with Fuzzy Conjoint Analysis-A Case Study from Nurses' Perspective	Gürsel, G; Bayer, N; Turunç,Ö; Çaliskan, A; Akkoç, I; Demirci, A; Çetin, M; Köroglu,Ö	2024	Turkey	Organizational measures and processes	Privacy: Balancing patient data protection with usability in clinical contexts.			Insufficient investment in privacy measures and high reliance on shared medical devices.	Use of Fuzzy Conjoint Analysis to enhance privacy practices in hospitals.	Recommendations to adopt institutional-level privacy maturity models.	Implementation of training programs for staff and upgraded technical infrastructure.
Status of MyHealthWay and Suggestions for Widespread Implementation, Emphasizing the Utilization and Practical Use of Personal Medical Data.	Ha T; Kang S; Yeo NY; Kim TH; Kim WJ; Yi BK; Jang JW; Park SW	2024	Republic of Korea	Organizational measures and processes	Privacy: Legal issues regarding data ownership and access, particularly for secondary uses of personal health data. eHealth in Clinical Context: Infrastructure constraints and the lack of data standardization.			Lack of clear governmental guidelines for data sharing and standardization.	Detailed regulations for data handling and strengthened infrastructure for MyHealthWay.	Discussion of strict security policies but no explicit internal guidelines mentioned.	Regular security updates and data-sharing agreements across public and private health entities.
Electronic Health Records for Improved Data Sharing during Patient’s Mobility across Namibian Public Hospitals	I. N. Shaanika	2021	Namibia	Organizational measures and processes	Privacy: Lack of legal frameworks for data protection. eHealth in Clinical Context: Inefficiency in data sharing due to manual systems.			Fragmented healthcare systems and lack of ICT infrastructure.	Development of a model to implement EHR systems nationwide.	No current guidelines; the study advocates for national-level frameworks.	Integration of EHRs across healthcare facilities for seamless data sharing.
Hemodialysis Record Sharing: Solution for Work Burden Reduction and Disaster Preparedness.	Ido K; Miyazaki M; Nakayama M	2022	Japan	Organizational measures and processes	Privacy: Ensuring secure sharing of sensitive patient data during disasters. eHealth in Clinical Context: Limited integration of hemodialysis data into EHRs.			Variability in system formats and lack of standardization.	Introduction of the Miyagi Medical and Welfare Information Network (MMWIN).	Use of standardized formats like SS-MIX2 for secure data sharing.	Establishing backup systems and fostering inter-hospital collaboration.
A Dynamic Cyber Security Situational Awareness Framework for Healthcare ICT Infrastructures	Islam, Shareeful; Papastergiou, Spyridon; Mouratidis, Haralambos	2022	UK	Organizational measures and processes	Privacy: Mitigating risks from interconnected healthcare systems. eHealth in Clinical Context: Lack of real-time threat detection.			Obsolete security infrastructure and fragmented protocols.	Adoption of bio-inspired swarm intelligence for dynamic threat detection.	No explicit guidelines, but risk assessment is emphasized.	Development of situational awareness frameworks for risk management.
Implementing a Biomedical Data Warehouse From Blueprint to Bedside in a Regional French University Hospital Setting: Unveiling Processes, Overcoming Challenges, and Extracting Clinical Insight.	Karakachoff M; Goronflot T; Coudol S; Toublant D; Bazoge A; Constant Dit Beaufils P; Varey E; Leux C; Mauduit N; Wargny M; Gourraud PA	2024	France	Organizational measures and processes	Privacy: Legal and ethical considerations in secondary data use. eHealth in Clinical Context: Data harmonization across heterogeneous systems.			Complex governance and technical challenges.	Establishing a legal framework and governance policy for data access.	Enforced governance and legal frameworks to regulate data access.	Creation of a Clinical Data Center for scientific oversight.
THE RELATIONSHIP BETWEEN QUALITY AND INFORMATION SECURITY MANAGEMENT, AND SAFETY CLIMATE IN HEALTHCARE	Kizilelma, TT; Tutuncu, O; Aydin, I	2023	USA	Organizational measures and processes	Privacy: Security risks from IoT and insufficient adherence to ISO 27001 standards. eHealth in Clinical Context: The need to align safety climate with quality management.			Poorly integrated systems and insufficient cyber security protocols.	Adoption of ISO standards like ISO 27001 and ISO 27799 for enhanced security.	Emphasis on compliance with international standards for information security.	Encouraging a robust safety climate and enhanced quality management processes.
A Governance Framework to Integrate Longitudinal Clinical and Community Data in a Distributed Data Network: The Childhood Obesity Data Initiative.	Kraus EM; Scott KA; Zucker R; Heisey-Grove D; King RJ; Carton TW; Daley MF; Deakyne Davies SJ; Block JP; Haemer M; Goodman AB; Garrett N; Davidson AJ	2022	USA	Organizational measures and processes	Privacy: Addressing patient privacy and organizational data stewardship. eHealth in Clinical Context: Data fragmentation between clinical and community-based settings.			Lack of clarity on data ownership and privacy regulations.	Establishing governance infrastructure and reciprocal agreements among stakeholders.	Master Sharing and Use Agreement (MSUA) and other codified governance protocols.	Multi-party governance framework and IRB-approved protocols for future research.
An investigation of the status and maturity of hospitals' health information governance in Victoria, Australia.	Kwan H; Riley M; Prasad N; Robinson K	2022	Australia	Organizational measures and processes	Privacy: Issues with electronic data breaches and compliance with privacy-security regulations. eHealth in Clinical Context: Weak governance frameworks and the need for upskilling staff in electronic data breach detection.			Implementation complexity and high costs.	Training programs for health information managers and regular reviews of data breach response plans.	Formal governance policies for privacy and security compliance are discussed.	Providing staff education and regular audits for data security.
Enhancing Security and Privacy in Healthcare: A Conceptual Model	N. Yaqub; J. Zhang; W. Wang	2023	China	Organizational measures and processes	Privacy: Threats from unauthorized data access and sharing in smart healthcare environments. eHealth in Clinical Context: Ensuring robust security standards for interconnected health systems.			Limited awareness and capability to adopt advanced security measures.	Implementing blockchain, cryptography, and differential privacy solutions.	Advocacy for compliance with GDPR, HIPAA, and similar regulations.	Integrating security protocols into the design of healthcare information systems.
Cybersecurity in health is an urgent patient safety concern: We can learn from existing patient safety improvement strategies to address it	O'Brien, N; Ghafur, S; Durkin, M	2021	UK	Organizational measures and processes	Privacy: Increasing cyber threats due to the rise of digital health systems. eHealth in Clinical Context: Lack of frontline staff awareness of cybersecurity risks.			Overburdened staff with limited cybersecurity training.	Incorporating validated safety improvement strategies into cybersecurity education for healthcare workers.	Emphasizes alignment with existing global patient safety practices.	Promoting scalable, frontline interventions to reduce cybersecurity risks.
eHealth Data Security and Privacy: Perspectives from Diverse Stakeholders in Malawi	Orii, Lisa; Feldacker, Caryl; Tweya, Hannock; Anderson, Richard	2024	USA	Organizational measures and processes	Privacy: Safeguarding HIV-related data in digital systems to prevent stigma and discrimination. eHealth in Clinical Context: Addressing gaps in security governance for national eHealth systems.			Weak infrastructure and inconsistent national standards.	Development of standardized agreements and governance reforms for eHealth security.	Recommendations for national-level guidelines and robust device management protocols.	Improving data security measures in rural and urban healthcare settings through collaborative governance.
Health Link: Scalable Health Information Exchange Platform in Thailand	P. Taechoyotin; P. Prasertsom; M. Phanhong; P. Wongsutthikoson; R. Laohasurayodhin; N. Pasuthip; B. Ruktantichoke	2021	Thailand	Organizational measures and processes	Privacy: Ensuring data privacy through pseudonymization and strict access controls. eHealth in Clinical Context: Interoperability of electronic medical records across hospitals.			Resistance to adoption of standardized frameworks like HL7 FHIR.	Utilizing standardized models (HL7 FHIR) for data interoperability and expanding scalability.	Implementation of pseudonymization protocols and centralized access control measures.	Scaling to over 50 hospitals nationwide to ensure seamless integration.
Assessing cyber-security compliance level in paperless hospitals: An ethnographic approach	P. Kandabongee Yeng; B. Yang; M. Stolt Pedersen	2022	Norway	Organizational measures and processes	Privacy: Unauthorized access and misuse of electronic health records (EHRs). eHealth in Clinical Context: Poor compliance with cybersecurity protocols in paperless hospitals.			Cultural and organizational resistance to strict cybersecurity practices.	Establishing comprehensive security policies and investing in staff training.	Recommendation for fundamental security structures and proper authentication mechanisms.	Deploying dedicated security personnel to oversee compliance.
FAIRness through automation: development of an automated medical data integration infrastructure for FAIR health data in a maximum care university hospital	Parciak, M; Suhr, M; Schmidt, C; Bönisch, C; Löhnhardt, B; Kesztyüs, D; Kesztyüs, T	2023	Germany	Organizational measures and processes	Privacy: Managing the secondary use of medical data while adhering to FAIR (Findable, Accessible, Interoperable, Reusable) principles. eHealth in Clinical Context: Integration of real-world data from heterogeneous sources into a central system for clinical and research use.			Manual and inefficient data handling workflows that fail to meet FAIR compliance.	Implementing automated data pipelines and metadata schema for traceable data processing.	Pseudonymization and harmonization techniques for sensitive data.	Creation of a Medical Data Integration Center (MeDIC) to centralize data handling and ensure compliance.
Economic Impact of a Hospital Cyberattack in a National Health System: Descriptive Case Study	Portela, D; Nogueira-Leite, D; Almeida, R; Cruz-Correia, R	2023	Portugal	Organizational measures and processes	Privacy: Risk of data breaches affecting patient safety and hospital operations. eHealth in Clinical Context: Dependency on digital systems increases vulnerability during cyberattacks.			Limited information-sharing frameworks for addressing cyber threats.	Developing robust contingency and recovery plans to mitigate cyber risks.	Minimal; emphasizes importance of legal compliance and resilience strategies.	Investment in cybersecurity measures and staff awareness training.
Revolutionizing urogynecology: Machine learning application with patient-centric technology: Promise, challenges, and future directions.	Rotem R; Galvin D; Daykan Y; Mi Y; Tabirca S; O'Reilly BA	2024	Ireland	Organizational measures and processes	Privacy: Data sharing and global data amalgamation challenges in urogynecology. eHealth in Clinical Context: Limited integration of patient-centric platforms with existing health records.			Ethical and interoperability concerns in implementing AI tools for patient management.	Development of patient-centric applications like "Pelvic Health Place" to streamline pre-consultation and long-term monitoring.	No explicit guidelines but emphasizes global compliance and ethical research practices.	Encouraging collaboration between clinicians and technology developers.
Development of an integrated and comprehensive clinical trial process management system.	Shen L; Zhai Y; Pan A; Zhao Q; Zhou M; Liu J	2023	China	Organizational measures and processes	Privacy: De-identification of sensitive patient data to comply with privacy regulations. eHealth in Clinical Context: Integration with hospital information systems and electronic medical records to streamline clinical trial management.			Complex system integration and data standardization.	Use of Extract-Transform-Load (ETL) processes and message queuing for efficient data integration.	Adherence to data security policies for storage and access.	Comprehensive training for hospital staff and phased system rollouts.
Understanding the Behavior, Challenges, and Privacy Risks in Digital Technology Use by Nursing Professionals	Shrestha, Ankit; Graham, Danielle M.; Dumaru, Prakriti; Paudel, Rizu; Searle, Kristin A.; Al-Ameen, Mahdi Nasrullah	2022	USA	Organizational measures and processes	Privacy: Risks associated with improper handling of sensitive health data. eHealth in Clinical Context: Gaps in nurses’ digital literacy and system training.			Workload and inadequate infrastructure for maintaining data security.	Re-calibrating healthcare IT systems to include nurse feedback and enhance training.	Recommendations for clear protocols and ongoing support for staff.	Improving nurse training on privacy practices and collaboration with IT departments.
A Framework for Secure and Privacy Preserving Health Data Exchange across Health Information Systems using a Digital Identity System	Shrivastava, Swapnil; Srikanth, T. K.	2022	India	Organizational measures and processes	Privacy: Ensuring patient consent and identity verification in health data exchanges. eHealth in Clinical Context: Integration of fragmented health information systems (HIS).			Lack of unique patient identifiers across establishments.	Deploying a digital identity system for identity verification and consent management.	Suggested frameworks include privacy-aware access control mechanisms.	Establishing interoperability protocols for HIS interconnection.
Addressing virtual care disparities for patients with limited English proficiency.	Tan-McGrory A; Schwamm LH; Kirwan C; Betancourt JR; Barreto EA	2022	USA	Organizational measures and processes	Privacy: Concerns around data security and perceived risks, particularly regarding immigrant patients. eHealth in Clinical Context: Barriers to accessing virtual care due to language and digital literacy gaps.			Lack of multilingual support in patient portals and inadequate interpreter integration in virtual care.	Developing low-literacy privacy scripts and deploying bilingual interns to assist patients.	Emphasis on identifying platforms compliant with privacy regulations.	Training healthcare providers and redesigning digital tools to meet the needs of LEP patients.
Data-Sharing Gateway System Design for Large-Scale Medical Information Collection with Distributed EMR Storage.	Tanaka K; Mukai M; Yamamoto R; Mihara N	2022	Japan	Organizational measures and processes	Privacy: Secure handling of large-scale medical data for secondary use. eHealth in Clinical Context: Data standardization across multiple institutions.			Variability in data formats and hospital-specific coding practices.	Standardizing data storage with SS-MIX2 and introducing a centralized database.	Requirement for patient opt-in and notification systems under the Next Generation Medical Infrastructure Law.	Developing a gateway system to anonymize data before sharing.
Data Stewardship in Clinical Computer Security: Balancing Benefit and Burden in Participatory Systems	Tseng, Emily; Bellini, Rosanna; Lee, Yeuk-Yu; Ramjit, Alana; Ristenpart, Thomas; Dell, Nicola	2024	USA	Organizational measures and processes	Privacy: Ensuring survivors of intimate partner violence have control over their sensitive data. eHealth in Clinical Context: Balancing transparency and security in participatory data systems.			Survivors may lack technical expertise to manage data stewardship.	Introducing trusted intermediaries and trauma-informed approaches to data stewardship.	Calls for dynamic consent frameworks for sensitive data management.	Establishing participatory design methodologies in clinical settings.
Keynote Talk: Understanding the Needs in a Future Digital Healthcare	Yang, Bian	2023	Norway	Organizational measures and processes	Privacy: Balancing the risks of digital healthcare integration with patient autonomy. eHealth in Clinical Context: Bridging gaps between hospital-based and community/home-based care.			Resistance from stakeholders due to socio-technical complexities.	Advocating holistic approaches that prioritize stakeholder involvement.	Not explicitly detailed, but stresses the importance of community-driven standards.	Collaborative frameworks for engaging multiple stakeholders in design processes.
Security Risk Assessment for Patient Portals of Hospitals: A Case Study of Taiwan	Yeh, PC; Yeh, KW; Huang, JL	2024	Taiwan	Organizational measures and processes	Privacy: Risks from high-level attacks like ransomware on patient portals. eHealth in Clinical Context: Varying security standards across hospitals.			Small hospitals lack resources for robust security systems.	Promoting vulnerability scanning and continuous risk assessments.	Emphasis on adhering to national EMR standards.	Categorizing hospitals by risk level and customizing security solutions.
SecHealth: Enhancing EHR Security in Digital Health Transformation	Yeng, Prosper; Fauzi, M. Ali; Yang, Bian; Diekuu, John-Bosco; Nimbe, Peter; Holik, Filip; Khatiwada, Pankaj; Fahmi, Akbar; Sun, Luyi	2023	Norway	Organizational measures and processes	Privacy: Vulnerabilities in EHR systems, including susceptibility to cyberattacks. eHealth in Clinical Context: Lack of proactive security measures during system design.			Limited focus on security during initial stages of EHR system deployment.	Advocating for a "shift-left" paradigm to integrate security in early stages of EHR development.	Proposed adoption of proactive threat identification frameworks.	Training healthcare professionals on security protocols and introducing regular audits.
A Privacy-Preserving Audit and Feedback System for the Antibiotic Prescribing of General Practitioners: Survey Study.	Yigzaw KY; Chomutare T; Wynn R; Berntsen GKR; Bellika JG	2022	Norway	Organizational measures and processes	Privacy: Ensuring privacy of patient data during audits and feedback by employing privacy-preserving distributed data mining. eHealth in Clinical Context: Scaling feedback systems to large, distributed healthcare networks without compromising privacy.			Resistance from practitioners due to perceived punitive nature of feedback systems	Educating stakeholders about the non-punitive nature and benefits of privacy-preserving methods.	Use of encrypted feedback delivery and secure third-party coordination to maintain privacy.	Regular performance assessments combined with anonymized peer comparisons.
Association between patient-provider communication and withholding information due to privacy concerns among women in the United States: an analysis of the 2011 to 2018 Health Information National Trends Survey.	Ajayi KV; Olowolaju S; Bolarinwa OA; Onyeka H	2023	USA	Patient perspective and ethical considerations	Women withholding health information due to concerns over data misuse. Negative impact of privacy concerns on the quality of care.										Transparency and trust; Confidentiality and protection of sensitive data	Impact of mistrust on women’s willingness to disclose crucial health information. Need for policies to enhance data security and foster trust in healthcare systems.
Attitudes of Mental Health Service Users Toward Storage and Use of Electronic Health Records.	Bakken V; Koposov R; Røst TB; Clausen C; Nytrø Ø; Leventhal B; Westbye OS; Koochakpour K; Mandahl A; Hafstad H; Skokauskas N	2022	Norway	Patient perspective and ethical considerations	Fear of misuse through hacking, human error, or outdated records leading to stigma or other negative consequences.Doubts about the effectiveness of anonymizing sensitive data.Concerns about lack of clarity on how and what information is stored and accessed.										Patient rights and autonomy; Transparency and trust; Confidentiality and protection of sensitive data	Despite concerns about privacy, participants supported sharing EHRs for policy development, education, research, and improving care quality. Skepticism regarding data security influenced users’ willingness to participate in sharing initiatives.
Healthcare Apps for Post-COVID Era: Trends, Challenges and Potential Opportunities	D. Ganesh; K. K. Balaji; S. Sokkanarayanan; S. Rajan; M. Sathiyanarayanan	2022	India	Patient perspective and ethical considerations	Data security issues in healthcare apps, particularly in telehealth and monitoring. Ensuring compliance with regulations while maintaining app functionality.										Patient rights and autonomy; Confidentiality and protection of sensitive data	Addressing disparities in digital literacy among users. Balancing app convenience with stringent privacy standards.
Mobile health for mental health support: a survey of attitudes and concerns among mental health professionals in Poland over the period 2020-2023.	Dominiak M; Gędek A; Antosik AZ; Mierzejewski P	2024	Poland	Patient perspective and ethical considerations	Concerns about data security in mobile mental health apps. Challenges in ensuring patients’ confidentiality while utilizing telepsychiatry tools.										Transparency and trust; Confidentiality and protection of sensitive data	Balancing the benefits of digital tools with concerns over the potential for data breaches. The need for patient-friendly and secure solutions to encourage long-term use.
Research biobank participants attitudes towards genetic exceptionalism and health record confidentiality.	Dortenzio V; Rhodes R; Merkelson A; Naik H	2024	USA	Patient perspective and ethical considerations	Concerns over the confidentiality of genetic and health data in biobanks. Anxiety over breaches of sensitive information like mental health or family history										Patient rights and autonomy; Transparency and trust; Conflicts between privacy and research	the need to address disparities in attitudes toward data sharing while maintaining ethical standards for confidentiality.
Technical, Ethical, Legal, and Societal Challenges With Digital Twin Systems for the Management of Chronic Diseases in Children and Young People.	Drummond D; Coulet A	2022	France	Patient perspective and ethical considerations	Ethical concerns over data collection in children using multiple sensors. Risks of creating a "surveillance society" with real-time monitoring technologies.										Patient rights and autonomy; Transparency and trust; Long-term impact on the doctor-patient relationship	Balancing the innovative potential of digital twins with ethical concerns over data privacy. Ensuring fairness and avoiding bias in systems designed for pediatric care.
Protecting Personal Health Data through Privacy Awareness: A study of perceived data privacy among people with chronic or long-term illness	Duckert, Melanie; Barkhuus, Louise	2022	Denmark	Patient perspective and ethical considerations	Patients' awareness of the security of their health data. Risks of unauthorized access to health records.										Patient rights and autonomy; Transparency and trust	Conflict Between Privacy and Research, Confidentiality and Sensitive Data Protection,Impact on Doctor-Patient Relationship
Experiences from patients in mental healthcare accessing their electronic health records: results from a cross-national survey in Estonia, Finland, Norway, and Sweden.	Fagerlund AJ; Bärkås A; Kharko A; Blease CR; Hagström J; Huvila I; Hörhammer I; Kane B; Kristiansen E; Kujala S; Moll J; Rexhepi H; Scandurra I; Simola S; Soone H; Wang B; Åhlfeldt RM; Hägglund M; Johansen MA	2024	Sweden	Patient perspective and ethical considerations	Concerns about data accuracy and the inclusion of sensitive mental health information. Instances of family or unauthorized individuals accessing private records.										Transparency and trust; Confidentiality and protection of sensitive data	Highlighted discrepancies in data security policies across regions. Balancing transparency with the potential emotional burden of accessing sensitive mental health records.
Security and Privacy of Online Record Access: A Survey of Adolescents' Views and Experiences in Sweden.	Hagström J; Åhlfeldt RM; Blease C; Cajander Å; Rexhepi H; Moll J; Kane B; Scandurra I; Hägglund M	2024	Sweden	Patient perspective and ethical considerations	Adolescents expressed concerns about the confidentiality of mental health records and sensitive information. Issues with parental access to records leading to potential breaches of adolescent autonomy.										Patient rights and autonomy; Confidentiality and protection of sensitive data	Ethical dilemmas when managing adolescent confidentiality in sensitive health matters (e.g., contraception, mental health).
An Assessment of Perspectives and Concerns Among Research Participants of Childbearing Age Regarding the Health-Relatedness of Data, Online Data Privacy, and Donating Data to Researchers: Survey Study.	Hendricks-Sturrup R; Lu CY	2023	USA	Patient perspective and ethical considerations	Concerns over misuse of digital footprints for personal or legal disadvantage. Anxiety about data brokers and law enforcement accessing sensitive reproductive health data.										Discrimination and fairness; Confidentiality and protection of sensitive data	Highlighted mistrust in institutions and the potential for data misuse.
'It would help people to help me': Acceptability of digital phenotyping among young people with visual impairment and their families	Higgins, B; Jones, L; Devraj, K; Kilduff, C; Moosajee, M	2024	UK	Patient perspective and ethical considerations	Privacy of collected data was a major concern. Managing trust in the app’s data handling practices.										Patient rights and autonomy; Transparency and trust	Parental concerns about privacy in mental health tracking applications.
Design of a Patient-Accessible Electronic Health Record System in Mental Health.	Hochwarter S; Fehler G; Muente C; Eisenmann Y; Heinze M; Hibsch C; Schwarz J	2022	Norway	Patient perspective and ethical considerations	Fear of sensitive information being misunderstood or misused. Ensuring that the documentation language does not discourage openness.										Patient rights and autonomy; Transparency and trust	Striking a balance between transparency and protecting users from feeling overwhelmed by data.
Privacy concerns among the users of a national patient portal: A cross-sectional population survey study.	Kyytsönen M; Vehko T; Jylhä V; Kinnunen UM	2024	Finland	Patient perspective and ethical considerations	Concerns about data leakages and unauthorized access. Lack of transparency about how shared data are managed.										Transparency and trust; Confidentiality and protection of sensitive data	Balancing usability and privacy protections in digital health services.
Psychiatric electronic health records in the era of data breaches - What are the ramifications for patients, psychiatrists and healthcare systems?	Looi JC; Looi RC; Maguire PA; Kisely S; Bastiampillai T; Allison S	2024	Australia	Patient perspective and ethical considerations	High risks of identity theft, fraud, and blackmail from breached psychiatric health records. Limitations in government regulations for securing sensitive data.										Confidentiality and protection of sensitive data; Ethical guidelines and recommendations	Emphasized inevitability of breaches and the critical need for preventive strategies.
Voice Assistants in Healthcare: The Patient's Perception	M. Krey; R. Ramirez Garcia	2022	Switzerland	Patient perspective and ethical considerations	Risks of sensitive data leaks and non-compliance with data protection regulations. Concerns about third-party access to patient data through voice devices.										Transparency and trust; Consent management	Fear of unauthorized access discouraging use of assistive technology.
Vision: Too Little too Late? Do the Risks of FemTech already Outweigh the Benefits?	Mehrnezhad, Maryam; Shipp, Laura; Almeida, Teresa; Toreini, Ehsan	2022	UK	Patient perspective and ethical considerations	Massive unregulated data collection in FemTech. Risks of algorithmic bias and harm due to insufficient legal safeguards.										Discrimination and fairness; Ethical guidelines and recommendations	Gendered impacts of data breaches and lack of data security.
Perspectives of Policy Makers and Service Users Concerning the Implementation of eHealth in Sweden: Interview Study.	Neher M; Nygårdh A; Broström A; Lundgren J; Johansson P	2022	Sweden	Patient perspective and ethical considerations	Service users expressed fears about insufficient data protection in eHealth. Policy makers cited limited resources for implementing robust privacy measures.										Confidentiality and protection of sensitive data; Ethical guidelines and recommendations	Mismatch between policy aspirations and practical implementation due to resource constraints.
Factors affecting patient and public perceptions of the adoption of electronic health record sharing: A Hong Kong study	Ong, R	2023	China	Patient perspective and ethical considerations	Concerns over data leaks, information accuracy, and unauthorized access. Anxiety about prejudice and discrimination due to shared health data.										Transparency and trust; Consent management	Unease with the potential misuse of shared data, influencing healthcare-seeking behavior.
A survey of the knowledge, perceptions of and attitudes to digital health of healthcare professionals in 14 Bulgarian hospitals: First large-scale study on digital health in Bulgarian inpatient facilities	Petrov, D; Petrova, M; Mladenova, I; Dimitrov, N; Mratskova, G	2023	Bulgaria	Patient perspective and ethical considerations	Low trust in the digital health system due to past failures and inadequate safeguards. Resistance to full patient access to medical records, highlighting privacy and security concerns.										Transparency and trust; Confidentiality and protection of sensitive data	Perceived imbalance in data access rights between patients and professionals, potentially impacting trust in the system.
Children's perspectives on pain-logging: Insights from a Co-Design Approach	Price, Linda; Rauf, Irum; Gooch, Daniel; Katz, Dmitri; Pearce, Oliver; Price, Blaine	2024	UK	Patient perspective and ethical considerations	Children’s desire for confidentiality while using pain-logging tools. Avoidance of drawing attention to sensitive health issues in public settings.										Patient rights and autonomy; Transparency and trust	Ethical importance of designing tools tailored to children’s developmental stages.
Notes at your fingertips: Open note considerations regarding pediatric and adolescent care.	Rust LOH	2021	USA	Patient perspective and ethical considerations	Balancing transparency with the confidentiality of sensitive data in pediatric and adolescent care. Concerns over unintended parental access to adolescent medical information.										Patient rights and autonomy; Ethical guidelines and recommendations	Highlighted the ethical complexities of respecting adolescent autonomy while involving guardians in care decisions.
A Mobile Health Platform for Self-Management of Pediatric Cystic Fibrosis: Qualitative Study of Adaptation to Stakeholder Needs and Integration in Clinical Settings	Rutland, SB; Bergquist, RP; Hager, A; Geurs, R; Mims, C; Gutierrez, HH; Oates, GR	2021	USA	Patient perspective and ethical considerations	Data-sharing concerns between patients and caregivers, particularly about mental health tracking. Need for secure storage and transmission of patient-generated health data.										Transparency and trust; Confidentiality and protection of sensitive data	Balancing usability with robust privacy protocols
eHealth tools for childhood cancer survivorship care: A qualitative analysis of survivors', parents', and general practitioners' views.	Schaffer M; McLoone JK; Wakefield CE; Brierley ME; Girgis A; McCarthy MC; Thornton-Benko E; Chan RJ; Johnston KA; Cohn RJ; Signorelli C	2022	Australia	Patient perspective and ethical considerations	Survivors and parents expressed concerns about the security of their medical data in eHealth tools. General practitioners (GPs) worried about compliance with data protection regulations.										Transparency and trust; Confidentiality and protection of sensitive data	Addressing stakeholder concerns to optimize adoption and long-term utility of eHealth tools.
Psychiatrists' perceptions of conditions and consequences associated with the implementation of open notes: qualitative investigation.	Schwarz J; Hoetger C; Pluschke LS; Muehlensiepen F; Schneider M; Thoma S; Esch T	2024	Germany	Patient perspective and ethical considerations	Concerns about the potential for misunderstandings and conflicts arising from patient access to psychiatric notes. Risks of patients experiencing distress or stigmatization from reading sensitive clinical documentation.										Transparency and trust; Confidentiality and protection of sensitive data	Anticipated increased workload and potential harm to therapeutic relationships due to misinterpretations of clinical notes.
Guardian Reasons for Accessing Their Transgender and Gender-Diverse Adolescent's Patient Portal Account.	Sethness JL; Sequeira GM; Kidd KM; Evans YN; Lin YH; Pratt W; Christakis D; Richardson LP; Kahn NF	2024	USA	Patient perspective and ethical considerations	Potential for confidentiality breaches when guardians access adolescent patient portals. Risks of unintended disclosure of sensitive information, especially for transgender and gender-diverse youth.										Patient rights and autonomy; Transparency and trust	Balancing guardians’ access with adolescents' autonomy and privacy, particularly for sensitive health issues.
Key Drivers and Facilitators of the Choice to Use mHealth Technology in People With Neurological Conditions: Observational Study	Simblett, S; Pennington, M; Quaife, M; Theochari, E; Burke, P; Brichetto, G; Devonshire, J; Lees, S; Little, A; Pullen, A; Stoneman, A; Thorpe, S; Weyer, J; Polhemus, A; Novak, J; Dawe-Lane, E; Morris, D; Mutepua, M; Odoi, C; Wilson, E; Wykes, T	2022	UK	Patient perspective and ethical considerations	Privacy of personal and medical data was a major concern among participants.										Transparency and trust; Confidentiality and protection of sensitive data	Explored privacy-utility trade-offs in mHealth technologies for chronic disease management.
A Technology Acceptance Model for Deploying Masks to Combat the COVID-19 Pandemic in Taiwan (My Health Bank): Web-Based Cross-sectional Survey Study.	Tsai WH; Wu YS; Cheng CS; Kuo MH; Chang YT; Hu FK; Sun CA; Chang CW; Chan TC; Chen CW; Lee CC; Chu CM	2021	Taiwan	Patient perspective and ethical considerations	Concerns over data sharing and transparency in using a national health platform.										Transparency and trust; Consent management	Privacy concerns influenced user adoption of the digital health platform.
Modelling privacy harms of compromised personal medical data - beyond data breach	Wairimu, Samuel; Fritsch, Lothar	2022	Sweden	Patient perspective and ethical considerations	Emphasized the severe consequences of health data breaches, including identity theft and psychological harm. Highlighted the lack of patient-centric impact analysis in current risk assessment models.										Confidentiality and protection of sensitive data; Ethical guidelines and recommendations	Addressed the psychological and financial impacts of breaches on patients.
Provider Adoption of mHealth in Rural Patient Care: Web-Based Survey Study	Weichelt, BP; Burke, R; Kieke, B; Pilz, M; Shimpi, N	2024	USA	Patient perspective and ethical considerations	Concerns about the confidentiality of patient data in mobile health (mHealth) apps. Limited knowledge among providers about security protocols for mHealth.										Transparency and trust; Confidentiality and protection of sensitive data	Barriers to adoption include fears about privacy breaches and legal liabilities.
Decentralised Federated Learning for Hospital Networks With Application to COVID-19 Detection	A. Giuseppi; S. Manfredi; D. Menegatti; C. Poli; A. Pietrabissa	2022	Italy	Technical measures and innovations	Privacy: Distributed training without sharing sensitive data. eHealth in Clinical Context: Collaborative learning for COVID-19 detection.	AI/ML	Distributed learning for pandemic response​
Can synthetic data be a proxy for real clinical trial data? A validation study.	Azizi Z; Zheng C; Mosquera L; Pilote L; El Emam K	2021	Canada	Technical measures and innovations	Using synthetic data to mitigate real data sharing risks. eHealth in Clinical Context: Secondary analysis of clinical trials.	AI/ML	Clinical trials and secondary research​
An Ontology-based transfer learning method improving classification of medical documents	Bruness, D; Bay, M; Schulze, C; Guckert, M; Minor, M	2022	Germany	Technical measures and innovations	Enabling anonymized transfer learning for medical data. eHealth in Clinical Context: Improving EHR-based text classification.	AI/ML	Classification of medical documents across linguistic contexts​
Evaluating the utility of synthetic COVID-19 case data.	El Emam K; Mosquera L; Jonker E; Sood H	2021	Canada	Technical measures and innovations	Synthesizing COVID-19 data to protect patient identity. eHealth in Clinical Context: Using synthetic data for broader research while maintaining privacy.	AI/ML	COVID-19 mortality prediction and research on socio-demographic factors influencing health outcomes
Health Data Sharing towards Knowledge Creation	Elvas, LB; Ferreira, JC; Dias, MS; Rosario, LB	2023	Portugal	Technical measures and innovations	Protecting patient data using homomorphic encryption. eHealth in Clinical Context: Ensuring GDPR compliance in data sharing across hospitals.	AI/ML	Secure health data sharing between Portuguese hospitals and universities for collaborative research​
Synthesizing Electronic Health Records for Predictive Models in Low-Middle-Income Countries (LMICs)	Ghosheh, GO; Thwaites, CL; Zhu, TT	2023	UK	Technical measures and innovations	Preserving patient anonymity in synthetic datasets. eHealth Context: Overcoming data scarcity in low-resource settings for machine learning applications.	AI/ML	Predicting hospital-acquired infections in low-resource clinical environments​
Decoding Emotional Valence from Wearables: Can Our Data Reveal Our True Feelings?	Grzeszczyk, Michal K.; Lisowska, Anna; Sitek, Arkadiusz; Lisowska, Aneta	2023	Poland	Technical measures and innovations	Handling sensitive emotional state data. eHealth Context: Using wearable devices to monitor mental health in real-life settings.	AI/ML	Emotional well-being monitoring through consumer-grade wearable devices​
A Method for Generating Synthetic Electronic Medical Record Text	Guan, Jiaqi; Li, Runzhe; Yu, Sheng; Zhang, Xuegong	2021	USA	Technical measures and innovations	Generates synthetic EMRs to avoid exposing real patient data. E-health in Clinic Context: Enables privacy-preserving data augmentation for ML applications.	AI/ML	Synthetic EMR generation for machine learning and NLP research
Towards a trustworthy, secure and reliable enclave for machine learning in a hospital setting: The Essen Medical Computing Platform (EMCP)	H. F. R. Schmidt; J. Schlötterer; M. Bargull; E. Nasca; R. Aydelott; C. Seifert; F. Meyer	2021	Germany	Technical measures and innovations	Secure ML enclave for patient data processing. E-health in Clinic Context: Enables large-scale computational research with privacy compliance.	AI/ML	Secure computational research infrastructure for hospital settings​
Data integration between clinical research and patient care: A framework for context-depending data sharing and in silico predictions.	Hoffmann K; Pelz A; Karg E; Gottschalk A; Zerjatke T; Schuster S; Böhme H; Glauche I; Roeder I	2023	Germany	Technical measures and innovations	Pseudonymized data sharing for research and clinical use. E-health in Clinic Context: Combines patient care and research data for personalized treatment decisions.	AI/ML	Integration of clinical data and research outcomes to improve treatment personalization​
Stroke Risk Prediction With Hybrid Deep Transfer Learning Framework	J. Chen; Y. Chen; J. Li; J. Wang; Z. Lin; A. K. Nandi	2022	China	Technical measures and innovations	Utilizes decentralized learning methods to share data insights while protecting patient privacy. E-health in Clinic Context: Provides a distributed predictive model for stroke risk using limited and imbalanced datasets.	AI/ML	Stroke risk prediction using a hybrid framework combining multiple healthcare datasets​
Generation and Evaluation of Synthetic Data in a University Hospital Setting.	Kaabachi B; Despraz J; Meurers T; Prasser F; Raisaro JL	2022	Switzerland	Technical measures and innovations	Utilizes GAN-based models to create synthetic EHRs while assessing privacy risks like re-identification attacks. E-health in Clinic Context: Facilitates the use of synthetic data for hospital research while maintaining patient privacy.	AI/ML	Generation and evaluation of synthetic hospital data for AI-based clinical decision support systems​
Creating High-Quality Synthetic Health Data: Framework for Model Development and Validation.	Karimian Sichani E; Smith A; El Emam K; Mosquera L	2024	Canada	Technical measures and innovations	Ensures data privacy through synthetic data generation, eliminating direct patient information exposure. E-health in Clinic Context: Provides a mechanism to create high-quality synthetic EHR data for research and model development.	AI/ML	Generation and validation of synthetic longitudinal health data for research use​
Protected Health Information Recognition of Unstructured Code-Mixed Electronic Health Records in Taiwan.	Lee YQ; Wang BH; Su CH; Chen PT; Lin WQ; Wu CS; Dai HJ	2022	Taiwan	Technical measures and innovations	Automatic de-identification of PHI in mixed-language EHRs. E-health in Clinic Context: Enables secure and privacy-compliant reuse of EHRs for research.	AI/ML	PHI de-identification in multilingual EHR systems​
Prevalence of Sensitive Terms in Clinical Notes Using Natural Language Processing Techniques: Observational Study.	Lee J; Yang S; Holland-Hall C; Sezgin E; Gill M; Linwood S; Huang Y; Hoffman J	2022	USA	Technical measures and innovations	Identifies sensitive terms in clinical notes to protect patient confidentiality. E-health in Clinic Context: Improves privacy protocols for patient portal information sharing.	AI/ML	Sensitive data recognition in clinical notes​
Generating synthetic mixed-type longitudinal electronic health records for artificial intelligent applications	Li, J; Cairns, BJ; Li, JS; Zhu, TT	2023	China	Technical measures and innovations	Synthetic data generation to eliminate direct patient data sharing. E-health in Clinic Context: Facilitates AI model development with mixed-type synthetic EHR data.	AI/ML	Creating synthetic EHR data for AI and ML applications​
Improving an Electronic Health Record-Based Clinical Prediction Model Under Label Deficiency: Network-Based Generative Adversarial Semisupervised Approach	Li, RZ; Tian, Y; Shen, ZY; Li, J; Ding, KF; Li, JS	2023	China	Technical measures and innovations	Mitigates label deficiency in EHR datasets while protecting patient data. E-health in Clinic Context: Enables robust clinical prediction despite incomplete labeled data.	AI/ML	Boosting clinical prediction models using semi-supervised GANs for EHR​
De-identifying Australian hospital discharge summaries: An end-to-end framework using ensemble of deep learning models.	Liu L; Perez-Concha O; Nguyen A; Bennett V; Jorm L	2022	Australia	Technical measures and innovations	Automates de-identification of sensitive information from clinical notes. E-health in Clinic Context: Facilitates safe sharing of EMR text for research purposes.	AI/ML	De-identification of sensitive PII in Australian hospital discharge summaries​
Web-Based Application Based on Human-in-the-Loop Deep Learning for Deidentifying Free-Text Data in Electronic Medical Records: Development and Usability Study	Liu, LB; Perez-Concha, O; Nguyen, A; Bennett, V; Blake, V; Gallego, B; Jorm, L	2023	Australia	Technical measures and innovations	Focuses on removing personally identifiable information (PII) from free-text in electronic medical records (EMRs) to facilitate secondary use while protecting patient privacy. E-health in Clinic Context: Enables researchers and data custodians to deidentify EMR text efficiently using an interactive and user-friendly tool.	AI/ML	Deidentification of narrative free-text data in EMRs, improving data utility for research while maintaining compliance with privacy regulations like HIPAA and Australia’s Privacy Act​
Efficiently and Thoroughly Anonymizing a Transformer Language Model for Dutch Electronic Health Records: a Two-Step Method	Mariani, J; Verkijk, S; Vossen, P	2022	Netherland	Technical measures and innovations	Protects patient information in Dutch EHRs using a two-step anonymization process. E-health in Clinic Context: Facilitates safe secondary use of EHR data for research and analytics.	AI/ML	Privacy-preserving EHR text processing for Dutch healthcare systems​
DNN and Cryptography based Data Monitoring System for IoMT Environment	S. Shivananda; M. Sathya; K. Janani; U. Arunkumar	2023	India	Technical measures and innovations	Securing IoMT sensor data against breaches. eHealth Context: Facilitating anomaly detection and real-time health monitoring.	AI/ML	Remote patient monitoring, health diagnostics, and secure data analysis using IoT devices and deep learning
Interpretable Local Concept-based Explanation with Human Feedback to Predict All-cause Mortality	Shawi, Radwa E. L.; Al-Mallah, Mouaz H.	2022	Estonia	Technical measures and innovations	Complying with GDPR in machine learning models. eHealth Context: Enhancing interpretability of AI models for clinical predictions.	AI/ML	Predicting all-cause mortality through clinician-interpretable machine learning outputs​
Chasing Your Long Tails: Differentially Private Prediction in Health Care Settings	Suriyakumar, Vinith M.; Papernot, Nicolas; Goldenberg, Anna; Ghassemi, Marzyeh	2021	Canada	Technical measures and innovations	Balancing privacy, fairness, and robustness in machine learning for healthcare. eHealth Context: Improving prediction accuracy while safeguarding patient confidentiality.	AI/ML	Mortality prediction and X-ray image classification, focusing on fairness and utility trade-offs​
PCaGuard: A Software Platform to Support Optimal Management of Prostate Cancer	Tamposis, I; Tsougos, I; Karatzas, A; Vassiou, K; Vlychou, M; Tzortzis, V	2022	Greece	Technical measures and innovations	Managing sensitive data in cancer diagnosis and treatment. eHealth Context: Streamlining clinical workflows and improving diagnostic accuracy.	AI/ML	Decision support for prostate cancer diagnosis and management​
A Multi-Threshold Ant Colony System-based Sanitization Model in Shared Medical Environments	Wu, Jimmy Ming-Tai; Srivastava, Gautam; Lin, Jerry Chun-Wei; Teng, Qian	2021	China	Technical measures and innovations	Preventing sensitive data leakage during medical data mining. eHealth Context: Secure data mining in collaborative healthcare environments.	AI/ML	Privacy-preserving data mining in shared medical datasets.
From One-hot Encoding to Privacy-preserving Synthetic Electronic Health Records Embedding	Xiang, Xiayu; Duan, Shaoming; Pan, Hezhong; Han, Peiyi; Cao, Jiahao; Liu, Chuanyi	2021	China	Technical measures and innovations	Mitigating sensitive data leakage via data representation techniques. eHealth Context: Use of Generative Adversarial Networks for synthetic EHR data generation.	AI/ML	Secure sharing and analysis of electronic health records.
In the Name of Fairness: Assessing the Bias in Clinical Record De-identification	Xiao, Yuxin; Lim, Shulammite; Pollard, Tom Joseph; Ghassemi, Marzyeh	2023	USA	Technical measures and innovations	Focuses on fairness in de-identification of health records to mitigate risks like identity theft. eHealth: Identifies demographic biases in clinical note de-identification.	AI/ML	Health record de-identification to ensure unbiased data sharing.
SynTEG: a framework for temporal structured electronic health data simulation.	Zhang Z; Yan C; Lasko TA; Sun J; Malin BA	2021	USA	Technical measures and innovations	Addressing membership inference and attribute disclosure attacks.	AI/ML	Synthetic generation of temporal EHR sequences to balance privacy with research utility.
GraphLeak: Patient Record Leakage through Gradients with Knowledge Graph	Zhang, Xi Sheryl; Guan, Weifan; Lu, Jiahao; Qiu, Zhaopeng; Cheng, Jian; Wu, Xian; Zheng, Yefeng	2024	China	Technical measures and innovations	Risk of gradient leakage in federated learning.	AI/ML	Enhancing privacy in federated learning by mitigating gradient leakage risks.
Understanding Disparate Effects of Membership Inference Attacks and their Countermeasures	Zhong, Da; Sun, Haipei; Xu, Jun; Gong, Neil; Wang, Wendy Hui	2022	USA	Technical measures and innovations	Membership inference attacks exposing training dataset memberships. eHealth Context: Understanding privacy risks across demographic subgroups in ML models.	AI/ML	Analyzing fairness and privacy risks in ML models for sensitive healthcare data.
Optimization of Smart Healthcare Services and Development Strategies Based on Large Language Models	Zhu, Yanbing; Xu, Sitian; Liu, Boyang; Jia, Yuntao	2024	China	Technical measures and innovations	Ensuring secure deployment of large-scale language models for healthcare applications. eHealth Context: Optimizing healthcare services through AI integration.	AI/ML	Smart healthcare service projects and model fine-tuning for enhanced accuracy.
Automatic de-identification of French electronic health records: a cost-effective approach exploiting distant supervision and deep learning models	El Azzouzi, M; Coatrieux, G; Bellafqira, R; Delamarre, D; Riou, C; Oubenali, N; Cabon, S; Cuggia, M; Bouzillé, G	2024	France	Technical measures and innovations	Automating the removal of identifiable information from EHRs. eHealth in Clinical Context: Supporting clinical research by de-identifying sensitive data.	AI/ML	De-identifying personal information from EHRs to enable secondary usage in clinical studies
Using Machine Learning to Predict Patient Health Outcomes	H. Kaur; H. Singh; K. Verma	2023	India	Technical measures and innovations	Federated Learning to maintain data locality. E-health in Clinic Context: Predicts patient outcomes using decentralized learning models.	AI/ML; Federated Learning	Health outcome prediction using EHR data and machine learning models​
FedSkill: Privacy Preserved Interpretable Skill Learning via Imitation	Jiang, Yushan; Yu, Wenchao; Song, Dongjin; Wang, Lu; Cheng, Wei; Chen, Haifeng	2023	USA	Technical measures and innovations	Federated learning protects user data across organizations, with interpretable skill-based learning for localized decision-making. E-health in Clinic Context: Used for dynamic treatment recommendations and collaborative decision-making in healthcare.	AI/ML; Federated Learning	Collaborative healthcare model enabling data-driven treatment recommendations with local interpretability​
Unleashing the Power of Federated Learning in Fragmented Digital Healthcare Systems: A Visionary Perspective	M. H. Tania; D. A. Clifton	2023	UK	Technical measures and innovations	Protects sensitive data in decentralized systems using federated learning. E-health in Clinic Context: Improves collaborative AI models for resource-constrained settings.	AI/ML; Federated Learning	Decentralized collaborative training for healthcare systems​
Federated Mining of Interesting Association Rules Over EHRs.	Molina C; Prados-Suarez B; Martinez-Sanchez B	2021	Spain	Technical measures and innovations	Uses federated learning to secure data across multiple sources. E-health in Clinic Context: Discovers association rules in EHRs while preserving privacy	AI/ML; Federated Learning	Privacy-preserving data mining for healthcare research​
RED-Net: Residual and Enhanced Discriminative Network for Image Steganalysis in the Internet of Medical Things and Telemedicine	K. Chen; Z. Zhou; Y. Li; X. Ji; J. Wu; J. -L. Coatrieux; Y. Chen; G. Coatrieux	2024	China	Technical measures and innovations	Detects illegal use of steganographic methods in medical images. E-health in Clinic Context: Enhances security for IoMT and telemedicine.	AI/ML; IoT	Image security and steganalysis for telemedicine and IoMT​
Advancements in Immunization Management for Personalized Vaccine Scheduling with IoT and Machine Learning	M. Madheswaran; R. Dhanalakshmi; G. Ramasubramanian; S. Aghalya; S. Raju; P. Thirumaraiselvan	2024	India	Technical measures and innovations	Integrates IoT with secure data analytics for individual health monitoring. E-health in Clinic Context: Enhances vaccine compliance and personalized schedules.	AI/ML; IoT	Vaccine management and personalized scheduling systems​
Deep-Confidentiality: An IoT-Enabled Privacy-Preserving Framework for Unstructured Big Biomedical Data	Moqurrab, Syed Atif; Anjum, Adeel; Khan, Abid; Ahmed, Mansoor; Ahmad, Awais; Jeon, Gwanggil	2021	Pakistan	Technical measures and innovations	Employs advanced NLP techniques for sensitive data sanitization. E-health in Clinic Context: Ensures privacy of unstructured biomedical data.	AI/ML; IoT	Privacy-preserving frameworks for textual biomedical data​
Metaverse in Healthcare: Applications, Challenges, and Future Directions	A. Musamih; I. Yaqoob; K. Salah; R. Jayaraman; Y. Al-Hammadi; M. Omar; S. Ellahham	2023	United Arab Emirates	Technical measures and innovations	Ensuring data security in immersive healthcare environments. eHealth in Clinical Context: Improving virtual healthcare services like telemedicine and training.	AI/ML; IoT	Virtual healthcare environments, training, and telemedicine​
Intelligent AI-based Healthcare Cyber Security System using Multi-Source Transfer Learning Method	Chakraborty, Chinmay; Nagarajan, Senthil Murugan; Devarajan, Ganesh Gopal; Ramana, T. V.; Mohanty, Rajanikanta	2023	India	Technical measures and innovations	Mitigating cyber threats in IoT-based healthcare systems. eHealth in Clinical Context: Enhancing the reliability of patient data handling in real-time.	AI/ML; IoT	Cybersecurity for IoT-enabled healthcare networks​
Anomaly Detection of Patient Data in Public Hospital used Internet of Things Sensors	E. A. Kadir; L. D. Putri; S. L. Rosa; A. Siswanto; F. Assidiqi; M. F. Evizal	2024	Indonesia	Technical measures and innovations	Ensuring data integrity from IoT sensors monitoring patient vitals. eHealth in Clinical Context: Early detection of anomalies in patient data for timely intervention.	AI/ML; IoT	Utilizing IoT for real-time anomaly detection in public hospital patient data​
5G in Healthcare: From COVID-19 to Future Challenges	A. Moglia; K. Georgiou; B. Marinov; E. Georgiou; R. N. Berchiolli; R. M. Satava; A. Cuschieri	2022	Greece	Technical measures and innovations	Cybersecurity concerns for real-time telemedicine using 5G. eHealth in Clinical Context: Enhancing telesurgery and remote monitoring with low-latency networks.	AI/ML; IoT; Other: 5G	Real-time telemedicine, robotic surgery, and contact tracing​
Differentially Private Medical Texts Generation Using Generative Neural Networks	Aziz, Md Momin Al; Ahmed, Tanbir; Faequa, Tasnia; Jiang, Xiaoqian; Yao, Yiyu; Mohammed, Noman	2021	Canada	Technical measures and innovations	Generating synthetic medical texts with differential privacy. eHealth in Clinical Context: Providing sanitized datasets for research.	AI/ML; Other: Differential Privacy	Privacy-preserving EHR generation and sharing
Smart Summary: A Distributed Medical Recommender System for Patients in the ICU Using Neural Networks	A. Ayad; Y. -H. Tai; G. Dartmann; A. Schmeink	2024	Germany	Technical measures and innovations	Privacy: Not directly emphasized but linked to the use of distributed systems to secure patient data. eHealth in Clinical Context: Providing real-time recommendations for ICU patients to assist in clinical decisions.	AI/ML; Other: Distributed systems for data processing.	ICU patient management using predictive analytics and distributed data systems.
Conversational Agents in Healthcare: A Variability Perspective	May, Richard; Denecke, Kerstin	2024	Germany	Technical measures and innovations	Highlights the importance of security compliance (e.g., GDPR) in conversational agents. E-health in Clinic Context: Explores the integration of conversational agents into clinical workflows and the challenges of ensuring data security.	AI/ML; Other: HL7 FHIR	Conversational agents for patient interviews and radiology workflow integration​
A Systematic Analysis of Applications Of Blockchain in Healthcare	A. K. Agarwal; R. G. Tiwari; R. K. Kaushal; N. Kumar	2021	India	Technical measures and innovations	Privacy: Addressing patient data security and integrity. eHealth in Clinical Context: Interoperability of health records across systems.	Blockchain	EHR management, drug supply chain, and fraud prevention​
A Framework of the Critical Factors for Healthcare Providers to Share Data Securely Using Blockchain	A. G. Alzahrani; A. Alhomoud; G. Wills	2022	Saudi Arabia	Technical measures and innovations	Privacy: Improved secure sharing of health records. eHealth in Clinical Context: Data interoperability and standardization.	Blockchain	Data-sharing frameworks in healthcare systems​
Blockchain for EHR: an off-chain based approach	A. Gupta; R. Rodrigues; A. Tripathi; R. Coutinho; J. Gomes	2022	India	Technical measures and innovations	Privacy: Protecting data from breaches with off-chain storage. eHealth in Clinical Context: Enabling secure EHR management	Blockchain	Secure EHR management systems​
Analysis of Blockchain Integration in the e-Healthcare Ecosystem	A. Ouaguid; M. Hanine; Z. Chiba; N. Abghour; H. Ghazal	2023	Marocco	Technical measures and innovations	Handling secure access to EHRs and managing sensitive patient data. eHealth in Clinical Context: Addressing interoperability and regulatory challenges for multi-stakeholder environments.	Blockchain	EHR management and stakeholder collaboration in healthcare​
Personal health records: Blockchain-based identity management and data ownership	Aldamaeen, Ohud; Rashideh, Waleed; Alalawi, Sameer; Obidallah, Waeal	2022	Saudi Arabia	Technical measures and innovations	Decentralizing and giving patients control over their data. eHealth in Clinical Context: Improving EHR interoperability and ownership.	Blockchain	Personal health records and secure data ownership
BEdgeHealth: A Decentralized Architecture for Edge-Based IoMT Networks Using Blockchain	D. C. Nguyen; P. N. Pathirana; M. Ding; A. Seneviratne	2021	Australia	Technical measures and innovations	Enhancing data security during edge-based IoMT operations. eHealth in Clinical Context: Improving healthcare delivery in hospital networks.	Blockchain	Data offloading and sharing in distributed hospital environments​
Patient-Centric Fine-Grained Access Control for Electronic Medical Record Sharing With Security via Dual-Blockchain	G. Peng; A. Zhang; X. Lin	2023	China	Technical measures and innovations	Enabling patients to control access to their EMRs. eHealth Context: Preventing unauthorized access to EMRs and managing comatose patient data.	Blockchain	Secure sharing of EMRs between hospitals with patient-centric access control​
Blockchain based Healthcare Data Analyst	G. Tejaswini; S. Neha; A. M. Posonia; S. Prince Mary; T. Bernatin	2024	India	Technical measures and innovations	Decentralized architecture ensures data integrity and privacy. E-health in Clinic Context: Improves patient consent management and data transfer security.	Blockchain	Healthcare data analysis and management focusing on operational efficiency and secure data exchange​
An Optimized Blockchain-based Data Transmission System for Telemedicine	Galletta, Antonino; Ruggeri, Armando; Villari, Massimo	2023	Italy	Technical measures and innovations	Securing patient-doctor data transmission. eHealth Context: Scaling telemedicine securely with blockchain.	Blockchain	Tele-rehabilitation systems with improved scalability and data integrity in medical data transmission​
MB-EHR: A Multilayer Blockchain-based EHR	H. Wu; L. Li; H. -y. Paik; S. S. Kanhere	2021	China	Technical measures and innovations	Ensures data integrity using a layered blockchain structure. E-health in Clinic Context: Integrates healthcare organization hierarchies for secure EHR sharing and access.	Blockchain	Hierarchical EHR management with efficient data storage and verification mechanisms​
A Blockchain-based Secured and Privacy-Preserved Personal Healthcare Record Exchange System	H. D. Hoang; D. Thi Thu Hien; T. C. Nhut; P. Dang Truc Quyen; P. T. Duy; V. -H. Pham	2021	Vietnam	Technical measures and innovations	Blockchain used to ensure data integrity and avoid unauthorized access. E-health in Clinic Context: Enhances interoperability and secure PHR sharing among healthcare entities.	Blockchain	Personal Healthcare Record management and secure data exchange​
Data Sovereignty Provision Blockchain for Remote Healthcare Service	H. Ryu; H. Kim; S. Agarwal; D. K. Sharma; B. Kapito; P. Ali	2023	Republic of Korea	Technical measures and innovations	Ensures patient data sovereignty using hybrid blockchain with role-based access. E-health in Clinic Context: Facilitates remote healthcare with decentralized, privacy-preserving data management.	Blockchain	Data sovereignty and privacy-preserving remote healthcare services using a hybrid blockchain approach​
Research on EHR Storage and Sharing Scheme Based on Consortium Blockchain	Haohao, Li; Jianhua, Liu	2022	China	Technical measures and innovations	Uses proxy re-encryption and consortium blockchain for secure data management. E-health in Clinic Context: Enables decentralized and efficient EHR data access across regions.	Blockchain	Regional EHR storage and sharing systems leveraging IPFS and proxy encryption​
Securing E-Health Networks by applying Network Slicing and Blockchain Techniques	J. P. De Brito Gonçalves; H. C. De Resende; E. Municio; R. Villaça; J. M. Marquez-Barja	2021	Brazil	Technical measures and innovations	Blockchain secures non-public hospital networks and isolates sensitive e-health data. E-health in Clinic Context: Ensures secure transmission and prioritization of critical medical data.	Blockchain	Enhanced hospital network security and performance isolation using blockchain​
A Robust medical data sharing application with a collaborative hypothesis and Elastic net regression model	J. N. S. S. J. Naidu; E. N. Ganesh; N. D. Reddy; M. Sankaran	2021	India	Technical measures and innovations	Blockchain ensures secure and private sharing of sensitive medical records. E-health in Clinic Context: Improves secure medical data sharing for brain cancer detection.	Blockchain	Secure and privacy-preserving medical data sharing systems​
Blockchain-based Secure Environment for Electronic Health Records	J. G. L. A. Jayasinghe; K. G. S. Shiranthaka; T. Kavith; M. H. D. V. Jayasinghe; K. Y. Abeywardena; K. Yapa	2022	Sri Lanka	Technical measures and innovations	Secure EHR management with hybrid access control and blockchain. E-health in Clinic Context: Facilitates secure EHR sharing across platforms with multi-factor authentication.	Blockchain	Interoperable and scalable EHR management systems with enhanced privacy​
Blockchain-based Access Control Mechanism for Patient Data Security in Telemedicine Systems	J. Hathaliya; R. Kakkar; R. Gupta; S. Tanwar; S. Agrawal	2023	India	Technical measures and innovations	Implements access control and secure patient EHR storage using blockchain. E-health in Clinic Context: Secures telemedicine data exchange and protects patient records against cyber threats.	Blockchain	Secure telemedicine platforms ensuring reliable EHR access control​
Secure Cross-domain Medical Data Sharing based on Distributed Cloud and Blockchain Services	J. Cui; L. Duan; W. Ni; C. Li	2023	China	Technical measures and innovations	CP-ABE and blockchain secure cross-hospital data sharing. E-health in Clinic Context: Solves data isolation and facilitates secure cross-domain EHR sharing.	Blockchain	Cross-domain EHR sharing and access in distributed healthcare environments​
Towards Enhanced Data Integrity and Accountability: Leveraging Blockchain Technology in Healthcare	Koulianos, Athanasios; Paraskevopoulos, Panagiotis; Litke, Antonios; Papadakis, Nikolaos	2024	Greece	Technical measures and innovations	ses blockchain to secure authorization and ensure data integrity. E-health in Clinic Context: Enhances interoperability and accountability in EHR management.	Blockchain	Scalable blockchain frameworks for secure EHR systems​
Blockchain-Based Fair and Fine-Grained Data Trading With Privacy Preservation	L. Xue; J. Ni; D. Liu; X. Lin; X. Shen	2023	Canada	Technical measures and innovations	Attribute-based credentials and encryption ensure that only relevant data attributes are shared without revealing identities. E-health in Clinic Context: Focuses on trading healthcare data securely between buyers and sellers with fine-grained control.	Blockchain	Secure healthcare data trading while preserving data privacy and ensuring fairness​
A Consortium Medical Blockchain Data Storage and Sharing Model Based on IPFS	Liu, Shuang; Tang, Hong	2021	China	Technical measures and innovations	Enhances security of patient data with decentralized storage and encryption. E-health in Clinic Context: Facilitates data sharing across medical institutions while ensuring data integrity.	Blockchain	Secure storage and sharing of large-scale medical data​
Blockchain Implementation for Privacy preserving and securing the Healthcare data	M. Soni; D. K. Singh	2021	India	Technical measures and innovations	Proposes a PBFT-based consensus mechanism for secure medical data sharing. E-health in Clinic Context: Balances privacy and health data accessibility for research purposes.	Blockchain	Secure sharing of healthcare data between patients and research institutions​
Semi-Centralized Blockchain Based Distributed System for Secure and Private Sharing of Electronic Health Records	M. M. Mahdy	2021	Sudan	Technical measures and innovations	Balances decentralized security with centralized control for interoperability. E-health in Clinic Context: Reduces duplication and errors in EHR sharing across healthcare providers.	Blockchain	Secure and efficient EHR sharing between multiple healthcare providers​
Blockchain For Secure and Proper Management of Medical Data and Records	M. Gautam; S. Akthar; A. Basha; G. Dilip	2021	India	Technical measures and innovations	Ensures patient data confidentiality and integrity in healthcare systems. E-health in Clinic Context: Focuses on improving trust and data sharing efficiency	Blockchain	Secure medical data storage and sharing​
Electronic Medical Record Data Sharing Through Authentication and Integrity Management	M. K. I. Nirjhor; M. A. Yousuf; M. S. Mhaboob	2021	Bangladesh	Technical measures and innovations	Uses blockchain and encryption to secure EMR sharing. E-health in Clinic Context: Facilitates seamless and secure interoperability of EMR data.	Blockchain	Secure authentication and integrity management for EMR sharing​
Implementation of Blockchain based Electronic Health Record System using Java Eclipse and MongoDB	M. Nasreen; S. K. Singh	2022	India	Technical measures and innovations	Uses blockchain to secure EHRs and comply with GDPR and HIPAA. E-health in Clinic Context: Facilitates secure and scalable EHR access.	Blockchain	Secure EHR management and sharing​
How can blockchain revolutionize the health sector during Health Pandemics (Covid-19) in Kingdom of Bahrain	M. S. AlSayed Abdulrahman; M. A. Khder; B. J. A. Ali; S. W. Fujo	2022	Bahrain	Technical measures and innovations	Ensures secure EHR storage and COVID-19 contact tracing. E-health in Clinic Context: Demonstrates blockchain’s role in managing pandemics.	Blockchain	COVID-19 patient monitoring and telecare systems​
Distributed Ledger Technology Based Integrated Healthcare Solution for Bangladesh	M. A. Islam; M. A. H. Jacky; M. Al-Amin; M. S. U. Miah; M. M. I. Khan; M. I. Hossain	2023	Bangladesh	Technical measures and innovations	Blockchain-based platform ensures integrity and transparency of healthcare data. E-health in Clinic Context: Establishes a unified digital health service for patients and institutions.	Blockchain	Integrated healthcare platform for cross-institutional data sharing in Bangladesh​
A Proposed Distributed Off-Chain Medical Health Record Management Using Blockchain Technology and IPFS for HEIs	M. M. P. Cruz; K. M. Balogo; C. L. Cofino; D. G. Dandan	2024	Philippines	Technical measures and innovations	Utilizes IPFS and blockchain to prevent centralized storage vulnerabilities. E-health in Clinic Context: Enhances the management of medical records for higher education institutions.	Blockchain	Decentralized medical health record management for educational institutions​
Integrating blockchain and ZK-ROLLUP for efficient healthcare data privacy protection system via IPFS.	Ma S; Zhang X	2024	China	Technical measures and innovations	Protects EMRs using zero-knowledge proofs and IPFS for decentralized storage. E-health in Clinic Context: Improves interoperability and prevents data breaches in academic and clinical collaborations.	Blockchain	Privacy-preserving and efficient sharing of EMRs across medical institutions​
Sharing Health Records in Senegal Using Blockchain	Mbaye, Mouhamadou Moustapha; Gaye, Abdourahime	2022	Senegal	Technical measures and innovations	Ensures secure sharing of sensitive patient data using a consortium blockchain. E-health in Clinic Context: Facilitates better care and follow-up by providing accessible health records across hospitals.	Blockchain	Consortium blockchain for secure sharing of EHRs across Senegalese hospitals​
Using Decentralized Identifiers and InterPlanetary File System to Create a Recoverable Rare Disease Patient Identity Framework	McHale, Sean; Murr, Lincoln; Zhang, Peng	2023	USA	Technical measures and innovations	Secures sensitive patient identity for rare diseases using decentralized storage and cryptography. E-health in Clinic Context: Enables secure and recoverable patient identity systems.	Blockchain	Rare disease patient identity management and secure record-keeping​
Patient Electronic Health Records Maintenance Using Blockchain	N. N; M. S. Chikkeri; N. R; N. Y. R; S. P. Athreya	2023	India	Technical measures and innovations	Provides fine-grained access rules for EHR using blockchain. E-health in Clinic Context: Enhances security and accessibility in patient data sharing.	Blockchain	Decentralized and secure patient EHR systems​
Semantic Interoperability in Electronic Health Record System Based on Blockchain Technology: a Survey	N. Chemini; O. Hioual; S. M. Hemam	2023	Algeria	Technical measures and innovations	Ensures secure and scalable EHR sharing using blockchain. E-health in Clinic Context: Tackles interoperability issues across different healthcare providers.	Blockchain	Cross-provider EHR sharing and integration​
Data Sharing and Electronic Medical Record Privacy Protection of Out-Patient-Department Using Blockchain	P. Sureephong; P. Komanee; C. Trongpanyachot	2022	Thailand	Technical measures and innovations	Prevents unauthorized access to medical records during cross-institution data sharing. E-health in Clinic Context: Simplifies sharing of patient information without breaching Thai privacy laws.	Blockchain	Secure OPD data sharing and patient management systems​
Security and Data Privacy of Medical Information in Blockchain Using Lightweight Cryptographic System	Puneeth, RP; Parthasarathy, G	2023	India	Technical measures and innovations	Introduces a lightweight cryptographic system for secure EHR transmission. E-health in Clinic Context: Protects medical data integrity during storage and transmission.	Blockchain	Secure EHR management and transmission​
A Secure Block-chain Enabled Approach for E-Heath-care System	R. Srivastava; D. Prashar	2021	India	Technical measures and innovations	Improves patient data accessibility while ensuring privacy. E-health in Clinic Context: Streamlines data exchange in healthcare systems.	Blockchain	Decentralized data exchange for clinical environments​
Secured Storing and Sharing of Medical Records Based on Blockchain	R. Rajadevi; E. M. R. Devi; R. S. Latha; S. Harshini; K. Ajay; M. Abinash	2022	India	Technical measures and innovations	Protects sensitive medical records with blockchain's immutability. E-health in Clinic Context: Streamlines secure data sharing among hospitals.	Blockchain	Blockchain-based EHR storage and sharing system​
Electronic Health Record Management using Hyperledger Fabric	R. Kota; H. Wadhawe; V. Prasaad; R. Sarode	2022	India	Technical measures and innovations	Facilitates secure and permissioned EHR sharing. E-health in Clinic Context: Ensures interoperability among healthcare providers.	Blockchain	Permissioned EHR sharing across healthcare networks​
Health Information Exchange Using Blockchain	R. B. Lade; S. Kale; S. Kumar; Y. Patil; S. Jain	2023	India	Technical measures and innovations	Prevents unauthorized EHR access with blockchain-based authentication. E-health in Clinic Context: Enhances secure sharing of EHR data between stakeholders.	Blockchain	Health Information Exchange (HIE) systems
Mjolnir: Breaking the Glass in a Publicly Verifiable Yet Private Manner	R. AlTawy; H. S. Galal; A. M. Youssef	2023	Canada	Technical measures and innovations	Ensures secure notification and accountability for emergency EHR access. E-health in Clinic Context: Balances patient data access and privacy in emergency scenarios.	Blockchain	Emergency EHR access with accountability and privacy​
Securing EHRs With a Novel Token-Based and PPoS Blockchain Methodology	R. Benaich; S. El Mendili; Y. Gahi	2024	Marocco	Technical measures and innovations	Introduces advanced encryption and decentralized identifiers (DIDs). E-health in Clinic Context: Improves EHR accessibility and security for patients and healthcare providers.	Blockchain	Secure EHR access and identity management
Towards a Secure Electronic Health Record System Using Blockchain Technology	S. Bhattacharyya; K. Chandrasekaran	2021	India	Technical measures and innovations	Guarantees secure data sharing with cryptographic hash functions. E-health Context: Supports interoperable and secure EMR systems.	Blockchain	Secure and scalable EHR management​
MedEHR-Electronic health Record using Blockchain	S. Singh; S. Gupta; Indu	2023	India	Technical measures and innovations	Managing decentralized patient data securely. eHealth Context: Implementing interoperable blockchain-based EHR systems.	Blockchain	Healthcare record management involving CRUD operations for patient data, utilizing Ethereum for transaction validation​
Blockchain in Healthcare: A Case Study of Healthcare Insurance	S. Juntachat; S. Prueksaaroon	2023	Thailand	Technical measures and innovations	Managing patient data access between healthcare providers and insurers. eHealth Context: Seamless insurance claims and patient data sharing.	Blockchain	Integrating insurance processes into healthcare systems for efficient claim management
A medical history card utilizing the Blockchain technology	S. Fairooz; S. Y. Miti; Z. Islam; M. T. Zaman	2023	Australia	Technical measures and innovations	Uses blockchain for tamper-proof medical record storage. E-health Context: Reduces reliance on paper records with a blockchain-based history card.	Blockchain	Patient-centric electronic medical records (EMR)​
Securing Medical Records with Privacy-Preserving Storage In the Cloud Through Advanced Deep Encryption	S. M; A. K; D. M; M. B. S S	2024	India	Technical measures and innovations	Ensuring data confidentiality and compliance with regulations like HIPAA. eHealth Context: Protecting patient records stored in cloud environments.	Blockchain	Secure storage and analysis of EHRs in the cloud while adhering to privacy laws​
A Chaincode-based Framework for Securing Patient Health Information in Hospital Environment	Shanmugarathinam, Anitha Premkumar	2022	India	Technical measures and innovations	Prevents unauthorized data access using chaincode on Hyperledger Fabric. E-health Context: Solves data storage and sharing issues in hospital environments.	Blockchain	Secure patient data management in hospitals​
An Efficient and Secure Blockchain-Based SVM Classification for a COVID-19 Healthcare System	Smahi, Abla; Xia, Qi; Gao, Jianbin; Xia, Hu	2021	China	Technical measures and innovations	Secure machine learning training over distributed IoMT data. eHealth Context: SVM-based decision support system for COVID-19 diagnostics.	Blockchain	COVID-19 patient monitoring and diagnostics using privacy-preserving data sharing​
Enhancing the Security for Healthcare Data using Blockchain Technology	T. Devi.; S. B. Kamatchi; N. Deepa	2023	India	Technical measures and innovations	Protecting against cyber threats like 51% attacks in blockchain systems. eHealth Context: Secure storage and management of patient records.	Blockchain	Securing healthcare records in a tamper-resistant blockchain environment​
Decentralized Record Encryption Authentication and Management System (DREAMS) for Healthcare	T. Nargis; S. Vivek; A. C. Thomas; S. U. Shenoy	2023	India	Technical measures and innovations	Patient-controlled access to medical records. eHealth Context: Preventing unauthorized access and data breaches.	Blockchain	Decentralized PHR management with tamper-proof storage.
Data Address focused Implementation of Low Latency Secure Blockchain for EMRs	U. Kumaran; S. Thangam; T. V. Nidhin Prabhakar; S. Shreyas; V. R. Krishnan; S. Pranav	2023	India	Technical measures and innovations	Enhancing data confidentiality, integrity, and availability. eHealth Context: Overcoming interoperability and data-sharing challenges among hospitals.	Blockchain	Secure EMR storage with optimized throughput and reliability.
Proof-of-Points for Electronic Health Records in Blockchain	V. P; A. M; A. Ilangovan; P. K. T D	2021	India	Technical measures and innovations	Strengthening security in decentralized EHR sharing. eHealth Context: Improving EHR accessibility across healthcare providers.	Blockchain	Decentralized EHR sharing and interoperability.
Electronic Health Records & Data Management using Hyperledger fabric in Blockchain	V. Pooja; K. Vijay; V. Raghavi; B. Bhuvaneswaran; E. Manohar	2023	India	Technical measures and innovations	Addressing trust issues in EHR sharing. eHealth Context: Streamlining cross-organization data sharing.	Blockchain	EHR management and secure data exchanges in healthcare networks.
Research on Medical Data Storage and Secure Sharing Scheme Based on Blockchain	W. Han; Q. Li; M. Yu; R. Li	2023	China	Technical measures and innovations	Ensuring data integrity and secure access in medical data sharing. eHealth Context: Enhancing trust in medical data storage and sharing systems.	Blockchain	Secure sharing of medical records using a blockchain-based architecture.
CPDS: A Cross-Blockchain Based Privacy-Preserving Data Sharing for Electronic Health Records	Y. Wang; M. He	2021	China	Technical measures and innovations	Protects EHRs using cross-blockchain privacy-preserving mechanisms. eHealth: Facilitates secure EHR sharing across institutions.	Blockchain	EHR sharing and storage.
Blockchain-based Electronic Medical Record Security Sharing Scheme	Y. Yao; X. Cen; Y. Liu; J. Yuan; Y. Ye	2023	China	Technical measures and innovations	Cited data traceability and control issues in its premise.	Blockchain	Retraction nullifies applicability claims.
Application of Hyperledger in the Hospital Information Systems: A Survey	Z. Leng; Z. Tan; K. Wang	2021	China	Technical measures and innovations	High costs, centralized storage risks, patient data leakage, and limited scalability. eHealth Context: Hyperledger’s application in decentralized hospital management.	Blockchain	Hospital Information Systems (HIS) improvement and patient privacy.
A Group Signature Scheme With Selective Linkability and Traceability for Blockchain-Based Data Sharing Systems in E-Health Services	Z. Bao; D. He; H. Wang; M. Luo; C. Peng	2023	China	Technical measures and innovations	Centralized systems leading to single points of failure and privacy concerns.	Blockchain	Privacy-enhanced, decentralized e-health data sharing.
A Conceptual Framework for Blockchain-based Intelligent Healthcare Data Management	A. Majumder; S. Saha; T. Bhowmik; A. Basu	2021	India	Technical measures and innovations	Enhancing data immutability and patient access controls. eHealth in Clinical Context: Decentralized healthcare systems for improved efficiency.	Blockchain	Healthcare data sharing and system interoperability​
Blockchain for Healthcare Medical Records Management System with Sharing Control	A. Haddad; M. H. Habaebi; M. R. Islam; S. A. Zabidi	2021	Malaysia	Technical measures and innovations	Privacy: Securing sensitive medical data. eHealth in Clinical Context: Improved EHR sharing.	Blockchain; AI/ML	EHR processing and diagnostic support​
Blockchain-Based Strategy to Avoid Fake AI in eHealth Scenarios with Reinforcement Learning	IEEE; Ruggeri, A; Di Salvo, R; Fazio, M; Celesti, A; Villari, M	2021	Italy	Technical measures and innovations	Blockchain secures the integrity of AI models and ensures traceability. E-health in Clinic Context: Mitigates the risk of fake AI by validating healthcare data and ML model accuracy.	Blockchain; AI/ML	Enhancing trust in AI applications in telehealth through data certification and self-regulated learning​
A Cyber Resilience Framework for NG-IoT Healthcare Using Machine Learning and Blockchain	V. Kelli; P. Sarigiannidis; V. Argyriou; T. Lagkas; V. Vitsas	2021	Greece	Technical measures and innovations	Securing sensitive patient data against malicious attempts such as malware, ransomware, and unauthorized access. GDPR-compliant access control for medical data exchange across borders.	Blockchain; AI/ML	Real-time security monitoring and threat mitigation in IoT-enabled healthcare systems. Facilitating cross-border sharing of electronic health records (EHRs) while ensuring data integrity and access control.
On the Design of Medical Data Ecosystem for Improving Healthcare Research and Commercial Incentive	Z. -Y. Shae; J. J. P. Tsai	2021	Taiwan	Technical measures and innovations	Data ownership enforcement, secure access control for EMR, integration of personal health data from wearables, patient-centric privacy.	Blockchain; AI/ML; Federated Learning	Medical data sharing ecosystem integrating patient-generated and institutional data, modeled as NFTs for incentives​
A Comprehensive Review of the State-of-the-Art on Security and Privacy Issues in Healthcare	Martínez, Antonio López; Pérez, Manuel Gil; Ruiz-Martínez, Antonio	2023	Spain	Technical measures and innovations	Comprehensive analysis of threats, including ransomware and data integrity issues. E-health in Clinic Context: Explores the role of IoT, AI, and blockchain in mitigating security risks in healthcare systems.	Blockchain; AI/ML; IoT	Analysis and categorization of security mechanisms, datasets, and privacy challenges in healthcare​
Internet of Medical Things (IoMT) Security and Privacy: A Survey of Recent Advances and Enabling Technologies	Saxena, Arpna; Mittal, Sangeeta	2022	India	Technical measures and innovations	Highlights IoMT vulnerabilities and proposed security mechanisms. E-health Context: Identifies gaps in IoMT security for healthcare applications.	Blockchain; AI/ML; IoT	Security enhancements for IoMT ecosystems​
Blockchain-Based User-Centric Electronic Health Record Management System	A. Mudaliar; Y. More; A. Kulkarni; L. Joshi; D. Chaudhari	2022	India	Technical measures and innovations	Decentralized EHR with patient ownership and encryption. eHealth in Clinical Context: Interoperable EHR systems with smart contracts for secure access.	Blockchain; AI/ML; IoT	Patient-centered EHRs and predictive healthcare using AI​
Design and Development of Consensus Activation Function Enabled Neural Network-Based Smart Healthcare Using BIoT	Benkhaddra, I; Kumar, A; Setitra, MA; Hang, L	2023	China	Technical measures and innovations	Securing IoT-based health records through blockchain. eHealth in Clinical Context: Accurate diagnostics using AI in decentralized healthcare systems.	Blockchain; AI/ML; IoT	Disease prediction, secure EHR transmission, and decentralized IoT health monitoring​
Trust and Dependability in Blockch-AI-n-Based Medical Internet of Things Applications: Research Challenges and Future Directions	E. Solaiman; C. Awad	2024	UK	Technical measures and innovations	Privacy: Protecting patient data in MIoT systems using blockchain and AI. eHealth in Clinical Context: Trust, reliability, and integration of MIoT in clinical settings.	Blockchain; AI/ML; IoT	Enhancing medical IoT trustworthiness using blockchain and AI for secure patient data sharing​
Cloud Computing Applications For Protecting the Information of Healthcare Department Using Smart Internet of Things Appliance	A. K. Jain; D. S. Ross; M. K. Babu; Dharamvir; D. Uike; D. Gangodkar	2022	India	Technical measures and innovations	Privacy: Protecting IoT data and ensuring encryption to prevent unauthorized access. eHealth in Clinical Context: Streamlined remote patient monitoring and data sharing.	Blockchain; Encryption	IoT-based smart healthcare systems​
Blockchain based Healthcare System	A. Duche; K. Patel; P. Suryarao; R. Patkar; S. Chaudhari	2023	India	Technical measures and innovations	Privacy: Secure and decentralized storage of healthcare data. Searchable symmetric encryption (SSE) is highlighted for maintaining confidentiality during data queries. eHealth in Clinical Context: Interoperability issues between systems and the secure sharing of patient records.	Blockchain; Encryption	Secure management and retrieval of electronic health records (EHRs). Implementation of smart contracts for healthcare processes.
Medical Data Governance System using Blockchain	A. Begum; N. Gattamaneni; S. K. Mekala; M. Junaidul	2023	India	Technical measures and innovations	Privacy: Secure sharing and governance of patient data using blockchain to avoid data breaches. eHealth in Clinical Context: Ensuring authorized access and tamper-proofing of medical data.	Blockchain; Encryption	Governance of medical records with emphasis on privacy and authorized data sharing.
Significance of Blockchain Technology in the Healthcare Sector	A. Galaba; M. Palagani; R. Vinukonda; J. S. P. Malampati; S. S. Harsha; K. V. D. Kiran	2023	India	Technical measures and innovations	Privacy: Securing electronic medical records (EMRs) and patient data from cyberattacks and unauthorized access using blockchain technology. eHealth in Clinical Context: Implementation of private blockchain for secure sharing of EMRs among healthcare providers, using smart contracts for medical claims processing and tokenized incentives for healthy behavior.	Blockchain; Encryption	EMR sharing and storage. Supply chain management of drugs. Incentive mechanisms for patient health management.
Blockchain Based Health Care Management System	B. Koravatti; M. Indiramma	2021	India	Technical measures and innovations	Securing decentralized health data using blockchain. eHealth in Clinical Context: Improving EHR sharing and storage mechanisms.	Blockchain; Encryption	Decentralized EHRs for patient-driven data control​
Securing Medical Records Using Private Blockchain Technology	B. Alothman; M. Alenezi; D. Alhamdan; M. Almutairat; Z. Almousa; C. Joumaa; M. Khan	2023	Kuwait	Technical measures and innovations	Prevention of data tampering in blockchain-based systems. eHealth in Clinical Context: Secure sharing of EMRs across stakeholders.	Blockchain; Encryption	EMR systems integrated with healthcare departments​
Blockchain-Enabled Healthcare Records Management: A Survey of Implementation Strategies	D. Kuntal; D. K. Vishwakarma	2023	India	Technical measures and innovations	Data integrity and secure sharing. eHealth in Clinical Context: Managing EHR interoperability.	Blockchain; Encryption	Decentralized EHRs for multi-stakeholder access and fraud prevention​
Flexible and Fine-Grained Access Control for EHR in Blockchain-Assisted E-Healthcare Systems	D. Chen; L. Zhang; Z. Liao; H. -N. Dai; N. Zhang; X. Shen; M. Pang	2024	China	Technical measures and innovations	Managing multi-party access to EHR securely. eHealth in Clinical Context: Supporting efficient multiparty diagnosis and elderly-centric healthcare.	Blockchain; Encryption	EHR data sharing for elderly-centric smart healthcare​
Secure Medical Image Communication Using Fragile Data Hiding Based on Discrete Wavelet Transform and A₅ Lattice Vector Quantization	E. Akhtarkavan; B. Majidi; A. Mandegari	2023	Iran	Technical measures and innovations	Protecting medical images from unauthorized access and ensuring the integrity of embedded information. eHealth in Clinical Context: Preventing tampering with medical image data during telemedicine exchanges, which could lead to misdiagnoses or fraudulent claims.	Blockchain; Encryption	The research focuses on embedding metadata such as patient and hospital details securely into medical images while preserving high-quality image integrity.
Secure and Fine-Grained Access Control With Optimized Revocation for Outsourced IoT EHRs With Adaptive Load-Sharing in Fog-Assisted Cloud Environment	Fugkeaw, S; Gupta, RP; Worapaluk, K	2024	Thailand	Technical measures and innovations	Efficient user revocation and data aggregation in IoT ecosystems. eHealth Context: Managing outsourced EHRs in fog-assisted environments.	Blockchain; Encryption	IoT data management with adaptive load sharing and secure EHR transmission​
Secure and Resilient: An Integrated Methodology for Enhancing Electronic Health Record (EHR) Data Security and Privacy in Healthcare	G. A; S. Prasanna	2024	India	Technical measures and innovations	Securing sensitive medical records using homomorphic encryption and blockchain. eHealth Context: Standardizing and securely storing EHRs across healthcare institutions.	Blockchain; Encryption	Secure storage and sharing of patient health records using decentralized systems and enhanced cryptographic techniques​
A Blockchain-Powered Paradigm for Cloud-Based Healthcare Information Sharing: Decentralized Patient Data Exchange	H. Arshad; A. Sheikh; A. Bibi; A. A. Kiani; M. Arshad; F. Arif	2024	Pakistan	Technical measures and innovations	Use of private blockchains to enhance data security and mitigate public blockchain risks. E-health in Clinic Context: Facilitates secure cloud-based sharing of EHR.	Blockchain; Encryption	Cloud-hosted EHR management and secure data sharing between healthcare branches​
Privacy Preserving for Electronic Health Records Using Enhanced Attribute-based Encryption with Blockchain	J. Kanamarlapudi; A. Singh; P. Garg	2024	India	Technical measures and innovations	Fine-grained access control with enhanced ABE and blockchain to prevent unauthorized access. E-health in Clinic Context: Secures EHR sharing between hospitals and patients while improving traceability.	Blockchain; Encryption	Secure management and sharing of EHRs in edge-cloud environments​
Attribute-Based Encryption With Blockchain Protection Scheme for Electronic Health Records	Jiang, Y; Xu, XL; Xiao, F	2022	China	Technical measures and innovations	Attribute-Based Encryption (ABE) ensures fine-grained access to EHR data while protecting its integrity using blockchain. E-health in Clinic Context: Enables patient-centric EHR control, ensuring secure and transparent data sharing.	Blockchain; Encryption	Secure EHR sharing and traceability in edge-cloud environments​
SEMRES - A Triple Security Protected Blockchain Based Medical Record Structure	Lee, YL; Lee, HA; Hsu, CY; Kung, HH; Chiu, HW	2022	Taiwan	Technical measures and innovations	Utilizes triple encryption mechanisms (AES, RSA, and blockchain) for robust data protection. E-health in Clinic Context: Enables secure cross-agency medical data exchange.	Blockchain; Encryption	Cross-hospital secure EMR exchange and data verification​
Unlocking the Secrets Behind Advanced Artificial Intelligence Language Models in Deidentifying Chinese-English Mixed Clinical Text: Development and Validation Study	Lee, YQ; Chen, CT; Chen, CC; Lee, CH; Chen, P; Wu, CS; Dai, HJ	2024	Taiwan	Technical measures and innovations	Utilizes triple encryption mechanisms (AES, RSA, and blockchain) for robust data protection. E-health in Clinic Context: Enables secure cross-agency medical data exchange.	Blockchain; Encryption	Cross-hospital secure EMR exchange and data verification​
DISTRIBUTED PROPORTIONAL LIKELIHOOD RATIO MODEL WITH APPLICATION TO DATA INTEGRATION ACROSS CLINICAL SITES	Luo, CL; Duan, R; Edmondson, M; Shi, JS; Maltenfort, M; Morris, JS; Forrest, CB; Hubbard, R; Chen, Y	2024	USA	Technical measures and innovations	Ensures fine-grained access control for EHR traceability using attribute-based encryption. E-health in Clinic Context: Solves data silos by enabling interoperability between hospital blockchain networks.	Blockchain; Encryption	Secure and efficient EHR traceability across healthcare domains​
A Secured Healthcare System Using Blockchain and Graph Theory	Mahima, K. T. Y.; Ginige, T. N. D. S.	2021	Sri Lanka	Technical measures and innovations	Secures healthcare data during both storage and transmission phases. E-health in Clinic Context: Addresses challenges in managing big data in healthcare while ensuring secure access and sharing.	Blockchain; Encryption	Secured storage and sharing of healthcare data with a graph-based database for enhanced scalability and efficiency
Secured Medical Record Sharing Application Using Blockchain Technology	N. Gupta; J. Shah; V. Shah; S. Patil	2023	India	Technical measures and innovations	Uses blockchain for secure, tamper-proof storage of EHRs. E-health in Clinic Context: Provides two-way authentication for secure data sharing.	Blockchain; Encryption	Distributed medical record sharing across clinics and hospitals​
Ensuring Electronic Health Record (EHR) Privacy using Zero Knowledge Proofs (ZKP) and Secure Encryption Schemes on Blockchain	R. T.A.V.Y; H. H.N.H; H. H.K.D.W.M.C.B.; P. K.L.K.T; A. Senarathne; L. Ruggahakotuwa	2023	Sri Lanka	Technical measures and innovations	Employs ZKP and Homomorphic Encryption for data sharing. E-health in Clinic Context: Enhances security for small healthcare clinics.	Blockchain; Encryption	Patient-consented EHR sharing and fraud prevention​
PAMPER - Patients Medical Records Protection using EncRyption (with Blockchain)	R. K. Chaturvedi; D. P. Sahu; M. K. Tyagi	2023	India	Technical measures and innovations	Protects sensitive patient data through encryption and blockchain immutability. E-health in Clinic Context: Facilitates secure global access to EHRs.	Blockchain; Encryption	Secure storage and global accessibility of patient medical records​
Decentralized E-health Patient Record Management System using Blockchain and IPFS	R. Bhalerao; P. Gite; P. Patil; R. Gupta; S. Singh	2023	India	Technical measures and innovations	Utilizes IPFS and RSA for secure, decentralized patient record storage. E-health in Clinic Context: Enables patient-controlled data sharing and access.	Blockchain; Encryption	Decentralized EHR management and secure data sharing​
Research on the Application of Cross-Regional Sharing of Blockchain-Based Electronic Health Records	R. Wang; J. Tu; C. Chu	2023	China	Technical measures and innovations	Enables secure sharing through attribute-based encryption. E-health in Clinic Context: Facilitates cross-regional EHR sharing among hospitals.	Blockchain; Encryption	Cross-regional data sharing for electronic health records​
Advanced Veterinary Clinic Management Predictive Analytics and Blockchain Innovation	R. V. Sai; B. G. Geetha; A. Hariharan; A. Haripriya; K. Kameshwaran	2024	India	Technical measures and innovations	Secures sensitive patient and animal health data. E-health in Clinic Context: Standardizes data formats for interoperability.	Blockchain; Encryption	Veterinary clinic management system​
Research and Implementation of Electronic Medical Record System Based on Blockchain	S. Wu; S. Cao; Z. Xu	2021	China	Technical measures and innovations	Preventing unauthorized access and ensuring data integrity. eHealth Context: Facilitating secure and decentralized access to patient health records.	Blockchain; Encryption	Distributed EMR storage with robust access control and data sharing protocols
Secure Distributed Medical Record Storage using Blockchain and Emergency Sharing Using Multi-Party Computation	S. Parthasarathy; A. Harikrishnan; G. Narayanan; L. J. J; K. Singh	2021	India	Technical measures and innovations	Secure sharing of encrypted medical records during emergencies. eHealth Context: Enabling efficient data access for unconscious patients in emergencies.	Blockchain; Encryption	Emergency sharing of EHRs using a distributed system integrating IPFS and Ethereum​
CareBlocks: A Blockchain-based Health Information Sharing Framework for Medical IoT	S. Uppal; B. Kansekar; P. Meher; S. Mini; D. Tosh	2021	India	Technical measures and innovations	Ensuring secure sharing of health data while maintaining integrity. eHealth Context: Managing IoT-based medical devices and data exchanges.	Blockchain; Encryption	Decentralized health data sharing and IoT device integration for remote healthcare​
Hyperledger Fabric Blockchain: Secure and Efficient Solution for Electronic Health Records	Uddin, M; Memon, MS; Memon, I; Ali, I; Memon, J; Abdelhaq, M; Alsaqour, R	2021	Brunei	Technical measures and innovations	Protecting sensitive patient data with permissioned blockchain. eHealth Context: Facilitating interoperability and secure data exchange among stakeholders.	Blockchain; Encryption	EHR management, ensuring transparency, scalability, and auditability.
A Blockchain-Based End-to-End Data Protection Model for Personal Health Records Sharing: A Fully Homomorphic Encryption Approach.	Vanin FNDS; Policarpo LM; Righi RDR; Heck SM; da Silva VF; Goldim J; da Costa CA	2022	Brazil	Technical measures and innovations	Enforcing end-to-end encryption to protect PHRs. eHealth Context: Enabling patient-controlled data sharing while maintaining compliance with GDPR and HIPAA.	Blockchain; Encryption	Secure sharing of personal health records using distributed hash tables (IPFS) and blockchain networks.
Shared Incentive System for Clinical Pathway Experience	W. Dai; W. Zhao; X. Xie; S. Wu; H. Jin	2022	China	Technical measures and innovations	Secure cross-domain data sharing for clinical pathways. eHealth Context: Bridging medical resource disparities in regional hospitals.	Blockchain; Encryption	Clinical pathway experience sharing among regional hospitals.
Blockchain-based Secure Medical Data Management and Disease Prediction	Wang, Meiquan; Zhang, Huiru; Wu, Haoyang; Li, Guangshun; Gai, Keke	2022	China	Technical measures and innovations	Protecting sensitive health data using access control. eHealth Context: Supporting telemedicine with secure data management.	Blockchain; Encryption	Disease prediction and secure storage of telemedicine data.
Security and Privacy of Patient Information in Medical Systems Based on Blockchain Technology	Wu, Hongjiao; Dwivedi, Ashutosh Dhar; Srivastava, Gautam	2021	China	Technical measures and innovations	Secure private information storage in medical systems, anti-theft control, preventing tampering and unauthorized access. eHealth Context: Protects sensitive medical data shared among institutions using a blockchain platform.	Blockchain; Encryption	Private patient information storage and secure sharing in cloud-based medical databases
AQ–ABS: Anti-Quantum Attribute-based Signature for EMRs Sharing with Blockchain	X. Chen; S. Xu; T. Qin; Y. Cui; S. Gao; W. Kong	2022	China	Technical measures and innovations	Tamper-proof and privacy-focused sharing of EMRs. eHealth Context: Enabling quantum-resistant sharing of sensitive medical records.	Blockchain; Encryption	Secure sharing of Electronic Medical Records (EMRs).
Efficient and anonymous multi-message and multi-receiver electronic health records sharing scheme without secure channel based on blockchain	Yang, XD; Li, XX; Li, T; Wang, XX; Wang, CF; Li, BH	2021	China	Technical measures and innovations	Ensures secure sharing of EHRs without compromising anonymity. eHealth: Introduces multi-receiver signcryption for data sharing.	Blockchain; Encryption	Secure and anonymous EHR sharing
Lightweight Secure Deduplication Based on Data Popularity	Z. Wang; W. Gao; J. Yu; W. Shen; R. Hao	2023	China	Technical measures and innovations	Ensures data confidentiality, data integrity, resistance to brute-force attacks, and identity-faking attacks using lightweight encryption.	Blockchain; Encryption	Cloud storage for health data deduplication​
SeCoSe: Toward Searchable and Communicable Healthcare Service Seeking in Flexible and Secure EHR Sharing	Z. Liu; L. Hu; Z. Cai; X. Liu; Y. Liu	2024	China	Technical measures and innovations	Addressing distrust in data-sharing platforms, ensuring traceability, and anonymizing patient records. eHealth Context: Dynamic and secure sharing of EHRs to facilitate communication between healthcare providers.	Blockchain; Encryption	Dynamic EHR sharing systems with traceability and flexible search.
Patient-centered cross-enterprise document sharing and dynamic consent framework using consortium blockchain and ciphertext-policy attribute-based encryption	Zhang, Liang; Kan, Haibin; Huang, Honglan	2022	China	Technical measures and innovations	Balancing cross-enterprise sharing with patient data sovereignty and privacy.	Blockchain; Encryption	Secure, dynamic consent-enabled healthcare document sharing
Attribute encryption based blockchain electronic medical record traceability method	Zhao, Zhe; Yu, Xuejun; Ma, Zhongcheng	2024	China	Technical measures and innovations	Lack of fine-grained access control in traditional methods. Inefficiencies in encryption/decryption for large data files. Data silos due to heterogeneous blockchain platforms.	Blockchain; Encryption	Secure, traceable, and efficient electronic health record management using cross-chain middleware for interoperability.
IBS: Secured Healthcare Data Management over Cloud Environment using Integrated BlockChain Strategy	K. Haripriya; C. Preethi; S. S. Hammed; S. Pavalarajan; A. Meenambika	2023	India	Technical measures and innovations	AES encryption ensures secure patient data storage and sharing. E-health in Clinic Context: Facilitates secure disease prediction and data analysis.	Blockchain; Encryption; AI/ML	Disease prediction and secure data storage in cloud-integrated environments​
Electronic Health Record-Oriented Knowledge Graph System for Collaborative Clinical Decision Support Using Multicenter Fragmented Medical Data: Design and Application Study	Shang, Y; Tian, Y; Lyu, K; Zhou, TS; Zhang, P; Chen, JH; Li, JS	2024	China	Technical measures and innovations	Ensures patient confidentiality using hash-encrypted identities and hypernym expressions for data sharing. Prevents sharing of original medical records by synchronizing intermediate reasoning findings through blockchain. E-health in Clinical Context: Resolves fragmented data issues across hospitals, enabling comprehensive clinical decision support (CDS). Alerts clinicians to overlooked conditions…	Blockchain; Encryption; AI/ML	Enables early detection of chronic diseases like CKD by leveraging fragmented EHR data. Improves diagnostic accuracy and reduces redundant medical tests. Facilitates cross-hospital collaboration without compromising data privacy.
BMIF: Privacy-preserving Blockchain-based Medical Image Fusion	Xiang, Tao; Zeng, Honghong; Chen, Biwen; Guo, Shangwei	2023	China	Technical measures and innovations	Ensuring secure training and fusion of medical images while maintaining data privacy. eHealth Context: Secure processing of sensitive medical imaging data.	Blockchain; Encryption; AI/ML	Secure medical image analysis and fusion.
MOZAIK: An End-to-End Secure Data Sharing Platform	Abidin, Aysajan; Marquet, Enzo; Moeyersons, Jerico; Limani, Xhulio; Pohle, Erik; Kenhove, Michiel Van; Marquez-Barja, Johann M.; Slamnik-Kriještorac, Nina; Volckaert, Bruno	2023	UK	Technical measures and innovations	Ensures secure, privacy-preserving data collection, storage, and processing. Uses lightweight encryption, distributed computation, and anonymous communication mechanisms. eHealth in Clinical Context: Focuses on securely managing IoT data from devices like wearables in healthcare settings for tasks such as anomaly detection in patient health data.	Blockchain; Encryption; AI/ML	Healthcare IoT data management, including real-time patient monitoring via wearables.Privacy-preserving analytics for sensitive health data in compliance with GDPR. Integration into a broader data-sharing economy, creating data marketplaces for eHealth applications.
Social inequalities and long-term health impact of COVID-19 in Belgium: protocol of the HELICON population data linkage	De Pauw, R; Van den Borre, L; Baeyens, Y; Cavillot, L; Gadeyne, S; Ghattas, J; De Smedt, D; Jaminé, D; Khan, Y; Lusyne, P; Speybroeck, N; Racape, J; Rea, A; Van Cauteren, D; Vandepitte, S; Vanthomme, K; Devleesschauwer, B	2023	Belgium	Technical measures and innovations	Securing patient data, especially during data sharing and model training across institutions. Mitigating risks associated with centralized databases, such as hacking and data re-identification.	Blockchain; Encryption; AI/ML; Federated Learning	Enhancing decentralized data analysis for healthcare applications, such as: Predictive analytics for patient mortality. Classification of rare diseases and eye conditions using imaging data. Securing IoT and edge computing systems for hospital and remote health monitoring networks.
Digital Secure Storage for Healthcare Data Information Using Blockchain	H. Naveenkumar; P. Ranjana	2023	India	Technical measures and innovations	Enhanced security using blockchain with anonymous signatures. E-health in Clinic Context: Ensures secure EMR sharing across multiple institutions.	Blockchain; Encryption; IoT	Decentralized EMR management and secure inter-institutional data sharing​
An Efficient Secure Sharing of Electronic Health Records Using IoT-Based Hyperledger Blockchain	Velmurugan, S; Prakash, M; Neelakandan, S; Martinson, EO	2024	India	Technical measures and innovations	Ensuring confidentiality and secure access control for EHR systems. eHealth Context: Addressing interoperability and privacy in IoT-enabled healthcare networks.	Blockchain; Encryption; IoT	Secure storage, sharing, and management of EHRs in IoT-enabled healthcare environments.
hChain: Blockchain Based Healthcare Data Sharing with Enhanced Security and Privacy Location-Based-Authentication	Alruwaill, Musharraf N.; Mohanty, Saraju P.; Kougianos, Elias	2023	USA	Technical measures and innovations	Privacy: Secure data sharing and encryption using blockchain and IoMT. eHealth in Clinical Context: Addressing decentralized health record management.	Blockchain; Encryption; IoT	Secure real-time patient monitoring and data sharing
Applications of Ensuring Security and Privacy Using Block Chain with IoT for Health Record	A. S. Pallivalappil; S. S. Ahmad; Y. Raju; C. K. Kumar; T. M. W; N. Krishnaiah	2022	India	Technical measures and innovations	Ensuring confidentiality in IoT and blockchain-integrated systems. eHealth in Clinical Context: Secure patient-driven EHR sharing and management.	Blockchain; Encryption; IoT	Distributed data management and secure health data exchange​
Smart framework for enhancing security of IoT linked devices in Healthcare Systems	Duvey, Anurag Anand; Rahi, Pankaj; Ganesh, N. S. Gowri; Basa, Santi Swarup	2024	India	Technical measures and innovations	Securing IoT devices against cyber threats. eHealth in Clinical Context: Protecting patient data during remote monitoring.	Blockchain; Encryption; IoT	Secure data transmission for IoT-based remote patient monitoring systems​
An Application of Mobile based Secure Medical Record Sharing	H. Bodur; I. F. T. Al Yaseen	2024	Turkey	Technical measures and innovations	Encrypts EMRs and integrates with blockchain to prevent unauthorized access. E-health in Clinic Context: Allows patients to manage and share their medical records securely.	Blockchain; Encryption; mHealth	Patient-centric EMR sharing and storage via mobile applications​
Blockchain in Healthcare: Types, Privacy Challenges, and Security Resilience	A. Kumar; N. Sharma; R. Chauhan; C. Prabha; M. Sharma	2023	India	Technical measures and innovations	Managing sensitive data and ensuring immutability. eHealth in Clinical Context: Interoperability and data consistency.	Blockchain; Encryption; Other: Smart Contracts	EHR management and secure stakeholder collaboration​
Blockchain-Based Data Owner Rating in Medical Record Data Sharing using Ethereum	F. A. Putra; H. Febriansyah; R. F. Sari	2022	Indonesia	Technical measures and innovations	Decentralized and immutable EMR sharing. eHealth Context: Improving interoperability and rewarding hospitals for data sharing.	Blockchain; Encryption; Other: Smart Contracts	Sharing EMRs securely across hospitals to enhance patient care quality​
A Machine Learning based Scalable Blockchain architecture for a secure Healthcare system	M. M. Salim; L. Park; J. H. Park	2022	Republic of Korea	Technical measures and innovations	Combines federated learning with blockchain for secure EHR sharing. E-health in Clinic Context: Tackles scalability issues in decentralized healthcare systems.	Blockchain; Federated Learning	Privacy-preserving and scalable healthcare systems​
Federated Learning-Based Secure Electronic Health Record Sharing Scheme in Medical Informatics	Salim, MM; Park, JH	2023	Republic of Korea	Technical measures and innovations	Enables patient-controlled data sharing in a decentralized environment. E-health Context: Integrates local and global AI model training for clinical research.	Blockchain; Federated Learning	Secure EHR sharing for clinical and research purposes​
Multi-Blockchain Model for Data Sharing with Bell-LaPadula Access Control	H. C. Chong; K. L. Eddie Law	2023	China	Technical measures and innovations	Implements Bell-LaPadula model to secure hierarchical data access. E-health in Clinic Context: Facilitates secure sharing of EHR across multiple healthcare organizations.	Blockchain; IoT	Decentralized EHR sharing across hospital systems using secure access protocols​
Mul -Blockchain Model for Data Sharing with Bell-LaPadula Access Control	IEEE; Chong, HC; Law, KLE	2023	China	Technical measures and innovations	Bell-LaPadula model enforces secure hierarchical access to patient data. E-health in Clinic Context: Facilitates secure data sharing between healthcare organizations using multiple blockchains.	Blockchain; IoT	Secure EHR sharing across healthcare systems with hierarchical access control
Smart Healthcare in Improving the Quality of Life: Revolutionizing with Application of IoT and Block Chain Technology	L. Das; D. Singh; S. Vats; K. Taliyan; D. Bhargava; D. Bhatnagar	2024	India	Technical measures and innovations	Secures patient information using blockchain and robust IoT network protocols. E-health in Clinic Context: Integrates IoT devices for remote patient monitoring and real-time data collection.	Blockchain; IoT	Real-time health monitoring systems leveraging IoT and blockchain for improved healthcare outcomes​
An intelligent blockchain application for emergency medical services	Lavigne, Thomas; Mbarek, Bacem; Pitner, Tomáš	2022	France	Technical measures and innovations	Protects patient data by verifying IoT inputs through intelligent agent-based policies. E-health in Clinic Context: Provides real-time monitoring and management for emergency medical services.	Blockchain; IoT	Emergency healthcare data management and IoT anomaly detection​
A Secure Design of the Healthcare IoT System using Blockchain Technology	N. Chauhan; R. K. Dwivedi	2022	India	Technical measures and innovations	Encrypts patient data in IoT devices and secures it using blockchain. E-health in Clinic Context: Facilitates secure patient data access and management.	Blockchain; IoT	Secure IoT-based EHR management​
Leveraging Blockchain Technology for Effective Healthcare Solutions: Requirements, Architecture, Applications and Recent Advances	N. Kumar; B. Bhushan	2023	India	Technical measures and innovations	Secures health records using blockchain layers and cryptographic hashes. E-health in Clinic Context: Facilitates distributed EHR management with real-time monitoring.	Blockchain; IoT	Blockchain-based healthcare data management​
A novel architecture for enhancing Electronic Health Record interoperability: A Blockchain-based approach	P. Centobelli; R. Cerchione; E. Riccio	2021	Italy	Technical measures and innovations	Focuses on blockchain-enabled secure interoperability. E-health in Clinic Context: Consolidates medical records from heterogeneous sources for unified access.	Blockchain; IoT	Interoperable EHR systems combining IoT and blockchain
EMRI: A scalable and secure Blockchain-based IoMT framework for healthcare data transaction	S. R. Mallick; S. Sharma	2021	India	Technical measures and innovations	Maintaining the integrity of decentralized medical records. eHealth Context: Efficient and secure medical data transactions.	Blockchain; IoT	Secure transactions for IoMT frameworks and reducing data tampering risks​
Blockchain-Based UAV Path Planning for Healthcare 4.0: Current Challenges and the Way Ahead	S. Aggarwal; N. Kumar; M. Alhussein; G. Muhammad	2021	India	Technical measures and innovations	Secures UAV medical data sharing with blockchain, preventing unauthorized access. E-health Context: Facilitates real-time data transmission in Healthcare 4.0.	Blockchain; IoT	Secure medical data sharing using UAVs to enhance Healthcare 4.0 services​
Blockchain-Enabled Emergency Detection and Response in Mobile Healthcare System	S. Panda; A. Mukherjee; R. Halder; S. Mondal	2022	India	Technical measures and innovations	Detecting emergencies without decrypting patient data. eHealth Context: Real-time monitoring of physiological data with blockchain-secured emergency notifications.	Blockchain; IoT	Mobile healthcare systems for emergency response and encrypted physiological data analysis​
Hybrid Blockchain and IPFS for Secure Industry 4.0 Framework of IoT-based Skin Monitoring System	S. Bhadula; S. Sharma; A. Johri	2023	India	Technical measures and innovations	Secures IoT-collected medical data with IPFS and blockchain. E-health Context: Provides automated remote monitoring for skin diseases	Blockchain; IoT	Skin health monitoring in remote and underserved regions​
IoT-driven Health Monitoring System Coupled with Blockchain	S. A. Shashank; V. Kumari Prajapati; M. P. V.; M. Nithya	2023	India	Technical measures and innovations	Ensures secure, immutable health data records using blockchain. E-health Context: Facilitates real-time health monitoring with IoT sensors.	Blockchain; IoT	Remote health monitoring systems for patient care​
A Real time Healthcare Tracking System based on Blockchain Application	T. Lavigne; B. Mbarek; T. Pitner	2021	France	Technical measures and innovations	Secure real-time patient data tracking. eHealth Context: Integration of IoT for real-time healthcare monitoring.	Blockchain; IoT	Real-time healthcare monitoring using a decentralized approach.
The role of blockchain technology in telehealth and telemedicine.	Ahmad RW; Salah K; Jayaraman R; Yaqoob I; Ellahham S; Omar M	2021	United Arab Emirates	Technical measures and innovations	Enhancing security and data privacy in telehealth and telemedicine systems through blockchain. eHealth in Clinical Context: Improving the reliability, immutability, and traceability of patient records and automating insurance claims.	Blockchain; IoT	Blockchain applied in telehealth for remote monitoring, secure patient-doctor consultations, and managing health insurance claims. Use cases include supply chain tracking for medical devices and automating workflows with smart contracts​
IoT Federated Blockchain Learning at the Edge	J. Calo; B. Lo	2023	UK	Technical measures and innovations	Federated learning ensures that data remains on local devices, and blockchain secures model updates. E-health in Clinic Context: Enhances IoT-based remote health monitoring by securely training models at the edge.	Blockchain; IoT; Federated Learning	Distributed learning framework for IoMT (Internet of Medical Things) to enhance privacy-preserving AI for healthcare
Blockchain based access control for home hospitalization during covid-19	H. Zerga; A. Amraoui; B. Benmammar	2022	Algeria	Technical measures and innovations	Smart contracts enable secure access to patient data during remote monitoring. E-health in Clinic Context: Supports home hospitalization by enabling decentralized access control for patient data.	Blockchain; IoT; Other: Smart Contracts	Remote patient monitoring and secure data sharing during home hospitalization
Mobile-based Patient-centric EMR Sharing System Using Blockchain	K. M. Afaq; Prayitno; Y. -Y. Tsai; Y. -C. Chen; Z. -Y. Shae	2022	Taiwan	Technical measures and innovations	Employs encryption and patient consent to secure mobile-based EMR sharing. E-health in Clinic Context: Enables real-time EMR sharing using mobile blockchain applications.	Blockchain; mHealth	Mobile-centric EHR sharing and secure access systems​
A Blockchain Based Patient Consent Management Technique for Electronic Health Record Sharing	K. Varshini Naik; T. Vijaya Murari; T. Manoj	2022	India	Technical measures and innovations	Provides patient-centric consent management using Ethereum smart contracts. E-health in Clinic Context: Enables secure, dynamic consent for EHR sharing across stakeholders.	Blockchain; Other	Patient consent management for secure EHR sharing​
Preserving Privacy and Security of Electronic Health Records using Blockchain-based Federated Learning (BFL) Framework	G. H. M; S. B. M; P. D. Shenoy; V. K. R	2023	India	Technical measures and innovations	Securely training machine learning models on decentralized EHR data. eHealth Context: Improving collaborative learning across hospitals without data centralization.	Blockchain; Other: Federated Learning,	Predicting chronic kidney disease from distributed EHR datasets​
Electronic Health Record Interoperability System in Peru Using Blockchain	Paulo, DM; Llanos-Colchado, C; Cutipa-Salazar, LS; Castañeda, P; Chuquimbalqui-Maslucán, R; Rojas-Mezarina, L; Castillo-Sequera, JL	2024	Peru	Technical measures and innovations	Ensures secure data exchange using blockchain and FHIR. E-health in Clinic Context: Promotes cost-effective EHR interoperability across healthcare facilities.	Blockchain; Other: HL7 FHIR	EHR data sharing and standardization in Peruvian healthcare​
A Healthcare Data Management System on Blockchain Framework	S. Saha; A. Majumder; T. Bhowmik; A. Basu; A. Choudhury	2021	India	Technical measures and innovations	Decentralized control over sensitive patient data. eHealth Context: Integrating blockchain for better healthcare data sharing.	Blockchain; Other: HL7 FHIR	Centralized healthcare record management with interoperability across hospitals and clinics​
IoT-Blockchain in Remote Patient Monitoring	Ashraf, Faisal Bin; Reaz, Rezwana	2022	Bangladesh	Technical measures and innovations	Preventing tampering and securing IoT data in RPM. eHealth in Clinical Context: Real-time RPM systems with improved interoperability.	Blockchain; IoT	Secure remote patient monitoring systems​
PUFchain 3.0: Hardware-Assisted Distributed Ledger for Robust Authentication in Healthcare Cyber-Physical Systems.	Bathalapalli VKVV; Mohanty SP; Kougianos E; Iyer V; Rout B	2024	USA	Technical measures and innovations	Secure communication with IoMT devices using PUF keys. eHealth in Clinical Context: Integration of wearables with robust authentication.	Blockchain; IoT	Securing communication in IoMT-based healthcare systems​
Review On Secure Heart Disease Predictable Data using Blockchain	C. Adline Sherifa; B. Kanisha	2023	India	Technical measures and innovations	Securing health prediction data with blockchain. eHealth in Clinical Context: Ensuring interoperability and early disease detection.	Blockchain; IoT	Predictive analytics for heart disease using blockchain​
Hospital Management System	G. A. Macriga; S. V. N; Y. S	2023	India	Technical measures and innovations	Data integrity and confidentiality in hospital operations. Ensuring authorized access to patient data using blockchain and NFC. Streamlined patient check-ins and efficient record management. Enhancing interoperability between healthcare providers through secure and accessible data sharing.	Blockchain; IoT	Hospital operations, including patient admission, medication tracking, and medical record management, are optimized using blockchain and NFC.
Blockchain Based Medical Records System and QR Based Medicine Validation	A. Saibhavana; P. E. Archana; V. R. Poduval; V. A. Pillai; S. S. Kumar	2023	India	Technical measures and innovations	Preventing data tampering with blockchain. eHealth in Clinical Context: Medicine validation via QR codes.	Blockchain; Other: IPFS, QR Code Validation	EHR integrity and counterfeit medicine detection​
On the Benefits and Security Risks of a User-Centric Data Sharing Platform for Healthcare Provision	Banton, Matthew; Bowles, Juliana; Silvina, Agastya; Webber, Thais	2021	UK	Technical measures and innovations	Protecting sensitive patient data during sharing. eHealth in Clinical Context: Transparent patient control over EHRs.	Blockchain; Other: MFA	Secure data sharing platforms for cross-border EHRs
A Decentralized Cryptocurrency Infrastructure for Edge-Based IoMT Systems	A. Rathour	2023	India	Technical measures and innovations	Decentralized access control and secure IoMT data sharing. eHealth in Clinical Context: IoMT network efficiency for distributed healthcare.	Blockchain; Other: Mobile Edge Computing (MEC)	IoMT systems with secure decentralized storage​
Medical blockchain: Data sharing and privacy preserving of EHR based on smart contract	Lee, JS; Chew, CJ; Liu, JY; Chen, YC; Tsai, KY	2022	Taiwan	Technical measures and innovations	HIPAA-compliant privacy mechanisms using smart contracts to prevent unauthorized data access. E-health in Clinic Context: Facilitates cross-hospital diagnosis and research by securely sharing EHRs.	Blockchain; Other: Smart Contracts	Cross-hospital EHR sharing system with privacy-preserving capabilities​
Design of a Secured Medical Data Access Management Using Ethereum Smart Contracts, Truffle Suite and Web3	Niranga, G. D. Heshan; Nair, Vidya S.; B, Sai Shibu N.	2023	India	Technical measures and innovations	Uses smart contracts for access management of sensitive medical data. E-health in Clinic Context: Automates access control and ensures tamper-proof medical record storage.	Blockchain; Other: Smart Contracts	Secure and automated medical data access systems​
Patient-mediated Health Data Exchange using Blockchain	A. Kumar; N. Aggarwal; U. Vasisht; L. Aggarwal; S. Alam; P. Goswami	2023	India	Technical measures and innovations	Patient-controlled data sharing with anonymization. eHealth in Clinical Context: Monetizing health data securely.	Blockchain; Other: Smart Contracts	Health data exchange platforms and marketplaces​
Blockchain Based Record Management System in Hospitals	A. Vernekar; A. Sakhare; P. Bhapkar; S. Jadhav; R. B. Adhao	2023	India	Technical measures and innovations	Addressing data tampering and centralized system vulnerabilities. eHealth in Clinical Context: Improving hospital interconnectivity for record sharing.	Blockchain; Other: Smart Contracts	Decentralized EHR systems for hospitals to improve data sharing and transparency
An Ethereum Blockchain Based Electronic Health Record System for Inter-Hospital Secure Data Sharing	ACM; Akbar, IM; Bhawiyuga, A; Siregar, RA	2021	Indonesia	Technical measures and innovations	Secure transmission of EHRs between hospitals using blockchain. E-health in Clinic Context: Solves interoperability issues in cross-hospital data sharing.	Blockchain; Other: Smart Contracts	Cross-hospital secure EHR sharing and interoperability​
Blockchain-based Secure Storage System for Medical Image Data	C. -H. Lin; S. -P. Li; Y. -C. Lin; C. -H. Tsai	2023	Taiwan	Technical measures and innovations	Ensuring secure and immutable storage of medical images. eHealth in Clinical Context: Complying with data protection laws and improving diagnostic data integrity.	Blockchain; Other: Smart Contracts	Secure storage and retrieval of medical imaging data​
Blockchain-based Patient-Centric Healthcare Architecture: A Secure and Efficient Approach for Medical Data Sharing	D. K. Mishra; P. S. Mehra	2023	India	Technical measures and innovations	Giving patients control over their data. eHealth in Clinical Context: Managing diabetes care with blockchain.	Blockchain; Other: Smart contracts	Decentralized diabetic patient data sharing with enhanced privacy​
Swasthya - An EHR Built on Blockchain	H. Patel; M. Soans; P. Moorthy; M. Murudkar; S. Das	2023	India	Technical measures and innovations	Decentralized EHR storage with patient control using blockchain. E-health in Clinic Context: Seamless medical record access across healthcare facilities globally.	Blockchain; Other: Smart Contracts	Decentralized, patient-controlled EHR management and interoperability​
A Blockchain based Electronic Medical Health Records Framework using Smart Contracts	IEEE; Vardhini, B; Dass, SN; Sahana, R; Chinnaiyan, R	2021	India	Technical measures and innovations	Ensures data privacy through blockchain and smart contracts for secure sharing of EHRs. E-health in Clinic Context: Focuses on interoperability and patient-controlled health data access.	Blockchain; Other: Smart Contracts	Decentralized EHR system facilitating secure and interoperable health record management​
Electronic Healthcare Management System Using Blockchain Technology	J. G. Ponsam; S. Duvvuri; S. Roy	2023	India	Technical measures and innovations	Combines blockchain and cryptography for secure EHR storage and access. E-health in Clinic Context: Provides patients with control over their medical records, allowing secure and transparent data access.	Blockchain; Other: Smart Contracts	Decentralized healthcare record management system emphasizing interoperability and data security​
Leveraging the Power of Blockchain for Secure Healthcare Data Management System	K. Begum; M. M. Rashid; M. A. I. Mozumder; H. -C. Kim	2023	Republic of Korea	Technical measures and innovations	nsures patient data security and prevents unauthorized access. E-health in Clinic Context: Facilitates transparent and secure EHR management.	Blockchain; Other: Smart Contracts	Decentralized EHR management for multi-stakeholder healthcare systems​
SmartAccess: Attribute-Based Access Control System for Medical Records Based on Smart Contracts	M. Tuler De Oliveira; L. H. A. Reis; Y. Verginadis; D. M. F. Mattos; S. D. Olabarriaga	2022	Netherland	Technical measures and innovations	Provides fine-grained access control and auditability in cross-organization healthcare data sharing. E-health in Clinic Context: Ensures secure and compliant EMR access for multiple stakeholders.	Blockchain; Other: Smart Contracts	Cross-organization EMR sharing and compliance​
A Blockchain-Based Patient Electronic Health Record System – Etmaen (اِطْمَئِن)	N. AlObaidi; A. AlTukhaifi; M. Alhugail; A. Almashari; J. Alnowaiser; M. Ayache; N. Nasser	2022	Saudi Arabia	Technical measures and innovations	Ensures secure access and sharing of patient medical records. E-health in Clinic Context: Simplifies ER case prioritization and medical record sharing.	Blockchain; Other: Smart Contracts	Unified medical record management system​
Effective COVID Monitoring Process to Observe Patients Status using Blockchain	R. Jayaraman; A. S. A. Nisha; K. Somasundaram; C. Karthikeyan.; D. V. Babu; R. Prabha	2022	India	Technical measures and innovations	Secures patient data with blockchain immutability and decentralization. E-health in Clinic Context: Facilitates real-time monitoring of COVID-19 patients and improves data exchange.	Blockchain; Other: Smart Contracts	COVID-19 patient data monitoring and secure EHR sharing​
Blockchain-based privacy preserving e-health system for healthcare data in cloud	Zhang, GP; Yang, ZG; Liu, WY	2022	China	Technical measures and innovations	Ensuring data integrity against CSP tampering or misuse.	Blockchain; Other: Smart Contracts	Secure, tamper-proof EHR storage and retrieval in a cloud-assisted e-health system.
Role of Blockchain in Tele-Health and Tele-Medicine	A. Kushwaha; R. Chauhan; R. Rawat; S. Aluvala; R. Singh	2024	India	Technical measures and innovations	Decentralized storage and encrypted communication. eHealth in Clinical Context: Smart contracts for secure telemedicine workflows.	Blockchain; Other: Smart Contracts	Remote consultations and secure telehealth platforms​
Secure Storage and Retrieval of Electronic Health Records	A. Shibu; A. M; A. T. Anilkumar; A. Radhakrishnan; S. Izudheen	2022	India	Technical measures and innovations	Data security for cloud-stored EHRs. eHealth in Clinical Context: Patient-authorized access to health data.	Encryption	Cloud-based secure EHR storage and retrieval​
Privacy-Preserving Data Sharing Scheme for E-Health Systems	C. Bourn; J. Heirendt; K. Ben-Chiobi; A. Haastrup; A. Sherif; M. Elsersy	2023	USA	Technical measures and innovations	Secure search over encrypted health data. eHealth in Clinical Context: Multi-party access to encrypted patient records.	Encryption	Cloud-based EHR systems for secure patient and doctor interactions​
Obfuscated AES cryptosystem for secure medical imaging systems in IoMT edge devices	Chhabra, S; Lata, K	2022	India	Technical measures and innovations	Securing sensitive medical images using advanced cryptographic techniques to prevent unauthorized access and reverse engineering. eHealth in Clinical Context: Protecting medical imaging systems within IoMT (Internet of Medical Things) from tampering, attacks, and vulnerabilities.	Encryption	Secure storage and transmission of medical imaging data, including X-ray and CT scan images, over IoMT edge devices. Ensures data integrity, confidentiality, and resistance to modern hardware attacks​
Authentication Scheme Based on Non-Interactive Zero-Knowledge Proof for Mobile Health	E. M. Acheampong; S. Zhou; Y. Liao; E. Antwi-Boasiako; I. A. Obiri	2022	China	Technical measures and innovations	Authentication without revealing sensitive details. eHealth in Clinical Context: Streamlining patient verification in mHealth.	Encryption	Mobile healthcare authentication systems ensuring secure patient onboarding​
EmERGE mHealth Platform: Implementation and Technical Evaluation of a Digital Supported Pathway of Care for Medically Stable HIV	EmERGE Consortium; Gárate, FJ; Chausa, P; Whetham, J; Jones, CI; García, F; Cáceres, C; Sánchez-González, P; Wallitt, E; Gómez, EJ	2021	Spain	Technical measures and innovations	GDPR compliance and secure patient data handling. eHealth in Clinical Context: Integration of mHealth for improved care delivery and patient empowerment.	Encryption	A digital pathway for stable HIV management, including remote data access and reduced hospital visits​
Reinforcement of Medical Image Security Through Steganography and Encryption Techniques	F. Khallaf; W. El-Shafai; E. -S. M. El-Rabaie; F. E. Abd El-Samie	2023	Egypt	Technical measures and innovations	Enhancing security for telemedicine data exchanges. eHealth Context: Ensuring integrity of medical images like X-rays during remote consultations.	Encryption	Secure transmission of medical images for teleconsultation and diagnosis​
An Adaptive Image Watermarking based on Bellman-Ford Algorithm	Ferik, Brahim; Laimeche, Lakhdar; Meraoumia, Abdallah; Laouid, Abdelkader; Alshaikh, Muath; Chait, Khaled	2024	Algeria	Technical measures and innovations		Encryption	The research focuses on a watermarking method embedding secure, imperceptible watermarks in diagnostic regions of medical images
Research on optimization strategy of medical data information security and privacy	H. R. Abdulshaheed; S. A. Mohammed Al–Juboori; I. A. M. Al Sayed; I. A. Barazanchi; H. M. Gheni; Z. A. Jaaz	2022	Iraq	Technical measures and innovations	Hierarchical encryption and access control for patient data. E-health in Clinic Context: Focuses on enhancing data security and privacy in hospital information systems.	Encryption	Hospital Information Systems (HIS) for enhanced medical data privacy and security​
A Delegatable Attribute Based Encryption Scheme for a Collaborative E-Health Cloud	H. S. G. Pussewalage; V. Oleshchuk	2023	Norway	Technical measures and innovations	Controlled delegation and multi-level access control in EHRs stored in cloud environments. E-health in Clinic Context: Secure and efficient sharing of EHRs across collaborative healthcare systems.	Encryption	Secure, fine-grained, and flexible access delegation for cloud-stored patient data in collaborative e-health settings​
Secure Updatable Storage Access Control System for EHRs in the Cloud	J. Wang; X. Yin; J. Ning; S. Xu; G. Xu; X. Huang	2023	China	Technical measures and innovations	Enables dynamic access policy updates without data leakage. E-health in Clinic Context: Facilitates secure and efficient cloud-based data sharing for dynamic user groups.	Encryption	Flexible EHR sharing in cloud environments with efficient data access for IoT devices​
Lavida: Large-Universe, Verifiable, and Dynamic Fine-Grained Access Control for E-Health Cloud	J. Zhao; K. Zhang; J. Gong; H. Qian	2024	China	Technical measures and innovations	Partially hidden access policies with dynamic updates ensure confidentiality in encrypted EHRs. E-health in Clinic Context: Enhances secure cloud-based EHR sharing with flexible policy adjustments.	Encryption	Secure and scalable EHR access in cloud-based systems​
A Distributed Independent Sample T-Test Protocol for Privacy Protection in Smart Healthcare	Li, Hewei	2024	China	Technical measures and innovations	Secure statistical computation of medical data without revealing patient-level information. E-health in Clinic Context: Outsourced secure computation for privacy-preserving statistical analyses.	Encryption	Secure statistical analysis in healthcare using distributed protocols​
Integrating Named Data Networking into Webview-Based eHealth Skin Cancer Applications	M. R. B. Iman; H. Huwae; R. Fauzan; Y. N. Rahmat; L. V. Yovita; R. Y. Nur Fuadah; T. A. Wibowo	2023	Indonesia	Technical measures and innovations	Improves data security in eHealth applications. E-health in Clinic Context: Enhances efficiency and privacy in skin cancer detection apps.	Encryption	Skin cancer diagnosis via secure eHealth applications​
Analysis of Different Encryption Techniques used in Watermarking Algorithm for the Security of Medical Image	N. D. Pulgam; S. K. Shinde	2022	India	Technical measures and innovations	Protects medical images from unauthorized access using watermarking with encryption. E-health in Clinic Context: Secures diagnostic image sharing among healthcare institutions.	Encryption	Secure storage and transmission of medical images
MediLocker: Centralized Electronic Health Records System	N. Harini; R. S. Karishma; M. Pranav; A. Duvvuri; M. Akhil	2024	India	Technical measures and innovations	Implements role-based access and encryption to secure patient data. E-health in Clinic Context: Addresses inefficiencies in fragmented health records in Indian healthcare.	Encryption	Centralized EHR management with a focus on security and patient privacy​
Encryption Switching Service: Securely Switch Your Encrypted Data to Another Format	P. Jiang; J. Ning; K. Liang; C. Dong; J. Chen; Z. Cao	2021	China	Technical measures and innovations	Bridges different encryption protocols (PKE and IBE) for secure data transfer. E-health in Clinic Context: Simplifies cross-institution data sharing without compromising security.	Encryption	Encrypted EHR sharing between healthcare institutions​
EPRT: An Efficient Privacy-Preserving Medical Service Recommendation and Trust Discovery Scheme for eHealth System	Peng, Cong; He, Debiao; Chen, Jianhua; Kumar, Neeraj; Khan, Muhammad Khurram	2021	China	Technical measures and innovations	Uses homomorphic encryption and trust mechanisms to protect user data. E-health in Clinic Context: Enhances medical service recommendations while preserving data confidentiality.	Encryption	Privacy-preserving service recommendations in eHealth
-Score-Based Secure Biomedical Model for Effective Skin Lesion Segmentation Over eHealth Cloud	Rajput, Amitesh Singh; Tanwar, Vishesh Kumar; Raman, Balasubramanian	2021	India	Technical measures and innovations	Protects medical images using homomorphic encryption. E-health in Clinic Context: Automates dermoscopic image processing for cancer diagnosis.	Encryption	Privacy-preserving dermatological image analysis
Hyperledger Fabric as a Secure Blockchain Solution for Healthcare 4.0 Framework	S. Joy; B. C. R; N. P S; A. M. I; K. A. Patil; A. Pal Cheema; M. K. Lal	2023	India	Technical measures and innovations	Managing sensitive data for e-pharmacies and patient records. eHealth Context: Streamlining e-prescriptions and drug availability notifications.	Encryption	E-pharmacy integration, prescription tracking, and medication refills​
Electronic Medical Record Privacy Protection Scheme Based on Attribute Encryption Technology	S. Zhang; F. Guo; C. Jing; C. Wu	2024	China	Technical measures and innovations	Enhancing EMR security using role-based encryption. eHealth Context: Securing multi-user access to medical data.	Encryption	Secure EMR sharing and role-based access for hospitals and clinics .
An Improved Authentication Protocol for Smart Healthcare System Using Wireless Medical Sensor Network	W. Yuanbing; L. Wanrong; L. Bin	2021	China	Technical measures and innovations	Addressing vulnerabilities like insider attacks and password guessing. eHealth Context: Secure wireless transmission of health data.	Encryption	Authentication in eHealth monitoring systems.
Security Privacy and Policy for Cryptographic Based Electronic Medical Information System.	Chen HY; Wu ZY; Chen TL; Huang YM; Liu CH	2021	Taiwan	Technical measures and innovations	Enhancing confidentiality with cryptographic methods. eHealth in Clinical Context: Securing e-prescriptions and EHRs with integrated systems.	Encryption	Integrated secure medical information systems
A Comprehensive Model for Securing Sensitive Patient Data in a Clinical Scenario	A. L. Martínez; M. G. Pérez; A. Ruiz-Martínez	2023	Spain	Technical measures and innovations	Privacy: Protecting sensitive clinical data from breaches and unauthorized access. eHealth in Clinical Context: Securing clinical workflows like patient sample lifecycle.	Encryption	Clinical data management and secure diagnostics​
Dynamic Image Encryption using Neural Networks for Medical Images	A. A. Krishna; V. Arikutharam; K. V. Ramnan; H. Bharathi; T. S. Chandar	2022	India	Technical measures and innovations	Privacy: Encryption of medical images to secure patient-sensitive information. eHealth in Clinical Context: Secure handling and sharing of diagnostic images.	Encryption; AI/ML	Securing medical images for diagnostic and research purposes.
Privacy-Preserving Collective Learning With Homomorphic Encryption	J. Paul; M. S. M. S. Annamalai; W. Ming; A. A. Badawi; B. Veeravalli; K. M. M. Aung	2021	Singapore	Technical measures and innovations	Homomorphic encryption ensures secure collaborative training of deep learning models. E-health in Clinic Context: Supports encrypted in-hospital mortality prediction with privacy preservation.	Encryption; AI/ML	Secure collaborative training for predictive healthcare models
NS's Secure Framework for Healthcare	N. R. K. L; M. Nithya; S. R; S. Samundeswari	2022	India	Technical measures and innovations	Utilizes encryption and granular access control for enhanced security. E-health in Clinic Context: Predictive analytics for better healthcare decision-making.	Encryption; AI/ML	Data security and disease prediction in healthcare systems​
mHealth App to Facilitate Remote Care for Patients With COVID-19: Rapid Development of the DrCovid+ App	Tan, JPY; Tan, MWJ; Towle, RM; Lee, JSW; Lei, XF; Liu, Y; Goh, RSM; Ping, FTC; Tan, TC; Ting, DSW; Lee, CE; Low, LL	2023	Singapore	Technical measures and innovations	privacy is addressed primarily in the context of challenges and considerations related to the development and implementation of mHealth apps during the COVID-19 pandemic.	Encryption; AI/ML	Likely centers on secure, interoperable electronic health records (EHRs) management
COVID-19 Patient Secure Classification Based on ANN and Risk Analysis	H. Frikha; L. Chrifi-Alaoui; O. Fokapu; A. Meddeb-Makhlouf; F. Zarai	2023	Tunisia	Technical measures and innovations	Secure transmission and storage of patient data using AES encryption. E-health in Clinic Context: Real-time processing and risk analysis for COVID-19 patients using WBAN.	Encryption; AI/ML; IoT	Secure collection and analysis of COVID-19 patient physiological data for remote healthcare and emergency response
Cloud Computing-Enhanced and Raspberry Pi-Powered Solution for Remote Ear, Nose, and Throat Consultations with AI-Driven Diagnostics	G. S; T. Karpagam; V. Nalini; N. Mishra; N. Mohankumar; N. Malathi	2024	India	Technical measures and innovations	End-to-end encryption ensures the security of transmitted patient data. E-health in Clinic Context: Focus on remote consultations for ENT, using AI for diagnostics.	Encryption; AI/ML; Cloud	Remote otoscopic examinations and real-time patient-doctor interactions enabled by AI and cloud-based platforms for diagnostics​
Homomorphic Encryption and Federated Learning based Privacy-Preserving CNN Training: COVID-19 Detection Use-Case	Wibawa, Febrianti; Catak, Ferhat Ozgur; Kuzlu, Murat; Sarp, Salih; Cali, Umit	2022	Norway	Technical measures and innovations	Protecting sensitive medical data during federated learning. eHealth Context: Training privacy-preserving machine learning models for disease detection.	Encryption; Federated Learning	Privacy-preserving medical image analysis and COVID-19 detection.
Privacy-Preserving and Hardware Acceleration-Based Authentication Scheme for Data Collection in E-Health Applications	K. Khalil; A. Sherif; M. M. R. K. Mamun; M. Elsersy; A. A. -A. Imam; M. Hataba; M. Mahmoud	2023	USA	Technical measures and innovations	Protects sensitive data by authenticating sources without revealing identities. E-health in Clinic Context: Ensures secure transmission of data from IoT devices to health centers.	Encryption; IoT	Authentication and secure data transmission for IoT in healthcare​
Privacy-Preserving Fast Three-Factor Authentication and Key Agreement for IoT-Based E-Health Systems	L. Zhang; Y. Zhu; W. Ren; Y. Zhang; K. -K. R. Choo	2023	China	Technical measures and innovations	Ensures secure transmission of patient data collected via IoT devices. E-health in Clinic Context: Supports secure and efficient patient data transfer for remote monitoring.	Encryption; IoT	Secure remote monitoring using IoT devices in healthcare​
SAPD: Secure Authentication Protocol Development for Smart Healthcare Management Using IoT	M. Rahaman; C. -Y. Lin; M. Moslehpour	2023	Taiwan	Technical measures and innovations	Mitigates common IoT security risks like DoS and spoofing. E-health in Clinic Context: Ensures secure remote monitoring and data access.	Encryption; IoT	IoT-based secure healthcare management​
A Novel Security Framework for Medical Data in IoT Ecosystems	P. V. B. Bayari; A. Lakshman; G. Bhatnagar; C. Chattopadhyay	2022	India	Technical measures and innovations	Ensures confidentiality of medical data during transmission through IoT systems. Protects data against tampering and unauthorized access. E-health in Clinic Context: Focuses on real-time, secure transmission of sensitive medical data. Provides enhanced resilience for edge-based IoT devices in hospital environments.	Encryption; IoT	Secures sensitive medical images through encryption and scrambling techniques.Ensures integrity and confidentiality for data transmitted over multi-hop IoT networks. Designed for resource-constrained environments with high security needs.
Robust and Secure Medical Image Watermarking for Edge-Enabled e-Healthcare	P. Singh; K. J. Devi; H. K. Thakkar; M. Bilal; A. Nayyar; D. Kwak	2023	India	Technical measures and innovations	Protects medical image data through reversible watermarking. E-health in Clinic Context: Prevents tampering and ensures authenticity in transmitted medical images.	Encryption; IoT	Secure medical image transmission in telemedicine​
An Access Control Scheme With Privacy-Preserving Authentication and Flexible Revocation for Smart Healthcare	X. Liang; Y. Liu; J. Ning	2024	China	Technical measures and innovations	Provides authentication and key revocation mechanisms for EHR. eHealth: Secures IoT-enabled smart healthcare networks.	Encryption; IoT	Secure EHR access in IoT-enabled healthcare.
Attribute-Based Data Sharing in Smart Healthcare Environment	D. Kumar; M. Kumar	2022	India	Technical measures and innovations	Ensuring secure and controlled access to EHR. eHealth in Clinical Context: Efficient role delegation for healthcare professionals.	Encryption; IoT	Secure data sharing in IoT-enabled healthcare​
Secure and lightweight privacy preserving Internet of things integration for remote patient monitoring	Ahmed, MI; Kannan, G	2022	Saudi Arabia	Technical measures and innovations	Privacy: Implementing mutual authentication and secure data communication. eHealth in Clinical Context: Efficient remote patient monitoring	Encryption; IoT; Other: RFID	Remote patient monitoring systems​
ReportFlow: an application for EEG visualization and reporting using cloud platform.	Bertuccio S; Tardiolo G; Giambò FM; Giuffrè G; Muratore R; Settimo C; Raffa A; Rigano S; Bramanti A; Muscarà N; De Cola MC	2021	Italy	Technical measures and innovations	Encryption and role-based access for data security. eHealth in Clinical Context: Enhancing EEG processing efficiency.	Encryption; Cloud	EEG data visualization and digital reporting​
Efficient Authorized Keyword Search Supporting Boolean Formula Over Encrypted Data in Cloud Storage System	G. Wu; J. Shen; M. He	2022	China	Technical measures and innovations	Supports fine-grained access control over encrypted cloud data. E-health in Clinic Context: Facilitates secure search and access to encrypted medical data.	Encryption; Cloud	Secure cloud storage systems for patient data​
Medical Records Management Using Cloud Technology	P. Y. S. Lakshman; D. P. Kumar; N. Ramesh; K. Pranathi	2021	India	Technical measures and innovations	Ensures secure data storage and access through OTP-based encryption and dynamic keys. E-health in Clinic Context: Addresses the inefficiency of paper records and the cost of private cloud storage.	Encryption; Cloud	Secure cloud-based EHR storage for healthcare institutions​
Semantically Rich Differential Access to Secure Cloud EHR	R. Walid; K. P. Joshi; S. Geol Choi	2023	USA	Technical measures and innovations	Implements field-level security with ontology-based access control. E-health in Clinic Context: Handles large-scale EHRs with heterogeneity.	Encryption; Cloud	Secure, scalable, and fine-grained EHR access​
Design of cloud-based interoperable electronic health record with advanced security for Indian healthcare industry	T. K. Tiwari; A. Tyagi; G. Kaur; S. Badotra	2021	India	Technical measures and innovations	Ensuring patient data confidentiality and secure access in a cloud-based EHR. eHealth Context: Enhancing interoperability and real-time updates across healthcare ecosystems.	Encryption; Cloud	Interoperable and scalable cloud-based EHR systems tailored for Indian healthcare, addressing traditional paper-based challenges.
Security Framework for Electronic Health Record in the Cloud Based on Public key Encryption	A. Aruna; V. Sellam	2023	India	Technical measures and innovations	Privacy: Addressing the secure storage and sharing of EHRs on cloud platforms using public key encryption. eHealth in Clinical Context: Overcoming vulnerabilities in cloud storage solutions.	Encryption; Cloud	Secure storage and management of EHRs on cloud platforms.
Saibot: A Differentially Private Data Search Platform	Huang, Zezhou; Liu, Jiaxiang; Alabi, Daniel Gbenga; Fernandez, Raul Castro; Wu, Eugene	2023	USA	Technical measures and innovations	Implements differential privacy for secure data searches across healthcare datasets. E-health in Clinic Context: Enhances patient data security during data sharing and ML model augmentation.	Federated Learning	Privacy-preserving data search and augmentation for healthcare ML models​
Communication Efficient Tensor Factorization for Decentralized Healthcare Networks	J. Ma; Q. Zhang; J. Lou; L. Xiong; S. Bhavani; J. C. Ho	2021	Georgia	Technical measures and innovations	Decentralized optimization prevents single-point-failure and secures distributed learning. E-health in Clinic Context: Facilitates computational phenotyping of EHRs in decentralized setups.	Federated Learning	Efficient EHR analysis and phenotype extraction across hospitals​
Performance vs. Privacy: Evaluating the Performance of Predicting Second Primary Cancer in Lung Cancer Survivors with Privacy-preserving Approaches	J. -F. Hong; Y. -J. Tseng	2022	Taiwan	Technical measures and innovations	Federated and transfer learning are compared for privacy-preserving model training. E-health in Clinic Context: Enables predictive modeling for cancer recurrence using privacy-protecting frameworks.	Federated Learning	Cancer risk prediction in multi-institutional collaborative environments​
SPHERE-DNA: Privacy-Preserving Federated Learning for eHealth	J. Nurmi; Y. Xu; J. Boutellier; B. Tan	2023	Finland	Technical measures and innovations	Combines federated learning with local differential privacy (LDP) for enhanced security. E-health in Clinic Context: Supports distributed and secure long-term health monitoring.	Federated Learning	Secure sensing and health monitoring in residential environments​
Federated Learning for Healthcare Domain - Pipeline, Applications and Challenges	Joshi, Madhura; Pal, Ankit; Sankarasubbu, Malaikannan	2022	India	Technical measures and innovations	Federated learning enables distributed training while protecting sensitive patient data. E-health in Clinic Context: Describes frameworks for privacy-preserving health data applications.	Federated Learning	Privacy-aware machine learning in healthcare settings​
A Federated Learning based Approach for Heart Disease Prediction	K. B. S; D. M; N. K	2022	India	Technical measures and innovations	Preserves local data privacy in distributed heart disease predictions. E-health in Clinic Context: Builds collaborative prediction models without centralized data.	Federated Learning	Distributed heart disease prediction using shared models across hospitals​
Early prediction of the risk of ICU mortality with Deep Federated Learning	K. Randl; N. Lladós Armengol; L. Mondrejevski; I. Miliou	2023	Sweden	Technical measures and innovations	Federated learning enables collaborative ICU mortality prediction without sharing raw data. E-health in Clinic Context: Predicts ICU mortality risk using federated RNN models.	Federated Learning	Distributed ICU mortality prediction using federated learning​
Privacy-preserving and bandwidth-efficient federated learning: an application to in-hospital mortality prediction	Kerkouche, Raouf; Ács, Gergely; Castelluccia, Claude; Genevès, Pierre	2021	France	Technical measures and innovations	Employs differential privacy to protect patient-level data. E-health in Clinic Context: Predicts mortality risks using federated EHR data.	Federated Learning	In-hospital mortality prediction using privacy-preserving federated learning​
Federated Learning for Sparse Bayesian Models with Applications to Electronic Health Records and Genomics	Kidd, B; Wang, KB; Xu, YX; Ni, Y	2023	USA	Technical measures and innovations	Federated learning prevents data breaches during collaborative model training. E-health in Clinic Context: Enables distributed genomic and EHR analysis.	Federated Learning	Genomic studies and medical prediction models using federated Bayesian inference​
A Comparative Study of Neural Network and Machine Learning on Privacy Preserving Federated Learning for Healthcare Applications	M. Gayathri Hegde; P. D. Shenoy; K. R. Venugopal	2023	India	Technical measures and innovations	Uses federated learning to preserve EHR privacy while training AI models. E-health in Clinic Context: Predicts diseases like diabetes and CKD using FL-ANN and FL-LR models.	Federated Learning	Predictive modeling for chronic diseases
Using Federated Learning in Anomaly Detection and Analytics on Real-time Streaming Data of Healthcare	M, Yogitha; Srinivas, K. S.	2023	India	Technical measures and innovations	Enables decentralized monitoring of ICU patient data. E-health in Clinic Context: Identifies critical anomalies in real-time to reduce mortality rates.	Federated Learning	Anomaly detection in cardiac ICUs​
Comparative Analysis of Federated Learning and Centralized Approach for Detecting Different Lung Diseases	Nafis, Kh Fardin Zubair; Tarannum, Syeda Maisha; Charu, Krity Haque; Mehedi, Md Humaion Kabir; Rasel, Annajiat Alim	2023	Bangladesh	Technical measures and innovations	Uses FL to train models on decentralized data. E-health in Clinic Context: Supports lung disease detection without data centralization.	Federated Learning	Medical imaging for lung cancer and tuberculosis detection​
Stroke prediction analysis using federated machine learning	P. Gowri; N. S; G. Sivapriya; P. G. K; S. M	2023	India	Technical measures and innovations	implements federated learning to ensure patient data privacy by avoiding centralized data aggregation. E-health in Clinic Context: Enhances early stroke prediction by distributing machine learning models across hospitals.	Federated Learning	Stroke prediction through distributed AI models​
Privacy-protecting, reliable response data discovery using COVID-19 patient observations	R2D2 Consortium; Kim, J; Neumann, L; Paul, P; Day, ME; Aratow, M; Bell, DS; Doctor, JN; Hinske, LC; Jiang, XQ; Kim, KK; Matheny, ME; Meeker, D; Pletcher, MJ; Schilling, LM; SooHoo, S; Xu, H; Zheng, K; Ohno-Machado, L	2021	USA	Technical measures and innovations	Uses federated learning to analyze EHR data without centralization. E-health in Clinic Context: Provides insights into COVID-19 treatment outcomes without breaching privacy.	Federated Learning	Privacy-preserving COVID-19 data analytics​
Privacy-Preserving Federated Depression Detection From Multisource Mobile Health Data	X. Xu; H. Peng; M. Z. A. Bhuiyan; Z. Hao; L. Liu; L. Sun; L. He	2022	China	Technical measures and innovations	Ensures data privacy in depression prediction models. eHealth: Utilizes federated learning for multisource data analysis.	Federated Learning	Depression diagnosis using multisource data.
Privacy-Preserving Heterogeneous Federated Learning for Sensitive Healthcare Data	Y. Xu; J. Zhang; Y. Gu	2024	Japan	Technical measures and innovations	Protects data via federated learning and differential privacy mechanisms. eHealth: Enhances collaborative learning across decentralized healthcare institutions.	Federated Learning	Diabetes and in-hospital patient mortality prediction.
A privacy-preserving and computation-efficient federated algorithm for generalized linear mixed models to analyze correlated electronic health records data.	Yan Z; Zachrison KS; Schwamm LH; Estrada JJ; Duan R	2023	USA	Technical measures and innovations	Enables privacy-preserving federated analytics of EHR data. eHealth: Provides scalable solutions for multicenter studies.	Federated Learning	Multicenter research involving correlated EHR data.
Federated Multi-view Learning for Private Medical Data Integration and Analysis	Che, Sicong; Kong, Zhaoming; Peng, Hao; Sun, Lichao; Leow, Alex; Chen, Yong; He, Lifang	2022	China	Technical measures and innovations	Secure collaborative learning without data sharing. eHealth in Clinical Context: Integrating heterogeneous medical data sources.	Federated Learning	Privacy-preserving medical research and predictive analytics​
FeARH: Federated machine learning with anonymous random hybridization on electronic medical records.	Cui J; Zhu H; Deng H; Chen Z; Liu D	2021	USA	Technical measures and innovations	Overcoming untrusted central analyzers in federated learning systems. eHealth in Clinical Context: Preserving data integrity and minimizing data leakage during distributed model training.	Federated Learning	Distributed medical mortality prediction using EHRs with enhanced privacy​
Collaboration Equilibrium in Federated Learning	Cui, Sen; Liang, Jian; Pan, Weishen; Chen, Kun; Zhang, Changshui; Wang, Fei	2022	China	Technical measures and innovations	Reducing collaboration risks in federated setups. eHealth in Clinical Context: Enhancing model performance across diverse client populations.	Federated Learning	Privacy-preserving clinical network models for hospitals​
Federated Learning for Electronic Health Records	Dang, Trung Kien; Lan, Xiang; Weng, Jianshu; Feng, Mengling	2022	Singapore	Technical measures and innovations	Preventing data breaches during EHR analysis. eHealth in Clinical Context: Enhancing EHR interoperability and multi-center research.	Federated Learning	Disease prediction and subgroup analyses across hospitals​
Federated Learning for Enhanced Performance on Decentralized Healthcare Datasets	F. Ali; A. V. Kulkarni; S. Hussain; N. Mhatre	2024	India	Technical measures and innovations	Retaining security in decentralized model training. eHealth in Clinical Context: Improving prediction in decentralized hospital data environments.	Federated Learning	Eye disease classification using OCT images in decentralized environments​
Privacy-Enhanced Federated Learning for Rare Genetic Disorder Classification with EHR	A. Siganporia; M. Varia; U. Gorimar; A. Nanade	2023	India	Technical measures and innovations	Ensuring data security while training on sensitive genetic datasets. eHealth in Clinical Context: Collaborative classification models for rare diseases.	Federated Learning	Privacy-preserving EHR analytics for genetic disorders​
BatFL: Backdoor Detection on Federated Learning in e-Health	B. Xi; S. Li; J. Li; H. Liu; H. Zhu	2021	China	Technical measures and innovations	Addressing vulnerabilities in federated learning (FL) for health data. eHealth in Clinical Context: Detecting backdoor attacks in FL-based EHR analytics.	Federated Learning	Securing federated learning systems for Alzheimer’s and other disease prediction​
Differentially Private Federated Learning for Anomaly Detection in eHealth Networks	ASSOC COMP MACHINERY; Cholakoska, A; Pfitzner, B; Gjoreski, H; Rakovic, V; Arnrich, B; Kalendar, M	2021	North Macedonia	Technical measures and innovations	Protecting IoT-based health data during federated learning. eHealth in Clinical Context: Detecting anomalies in health networks for proactive care.	Federated Learning; IoT; Other: Differential Privacy	Real-time anomaly detection in IoT-enabled hospital networks​
Decentralised, collaborative, and privacy-preserving machine learning for multi-hospital data	Fang, CY; Dziedzic, A; Zhang, L; Oliva, L; Verma, A; Razak, F; Papernot, N; Wang, B	2024	Canada	Technical measures and innovations	Enabling collaborative model training without data sharing. eHealth in Clinical Context: Improving multi-hospital collaborations with robust privacy protocols.	Federated Learning; Other: Differential Privacy	Patient mortality prediction, cell-type classification, and pathology identification​
Cumulus: A federated EHR-based learning system powered by FHIR and AI.	McMurry AJ; Gottlieb DI; Miller TA; Jones JR; Atreja A; Crago J; Desai PM; Dixon BE; Garber M; Ignatov V; Kirchner LA; Payne PRO; Saldanha AJ; Shankar PRV; Solad YV; Sprouse EA; Terry M; Wilcox AB; Mandl KD	2024	USA	Technical measures and innovations	Combines AI and NLP with FHIR for federated EHR data sharing. E-health in Clinic Context: Facilitates population health studies and privacy-preserving EHR analysis.	Federated Learning; Other: HL7 FHIR	Scalable EHR data sharing and public health studies​
A Secure Cross-Domain Access Control Scheme for Internet of Medical Things	Liu, Niangang; Zhao, Qinglan; Shi, Tong	2024	China	Technical measures and innovations	Introduces multi-factor authentication to secure IoMT data sharing. E-health in Clinic Context: Protects sensitive health data in cross-domain IoMT environments.	IoT	Cross-domain access control for IoMT healthcare systems​
Region-Based Hybrid Medical Image Watermarking Scheme for Robust and Secured Transmission in IoMT	P. Singh; K. J. Devi; H. K. Thakkar; K. Kotecha	2022	India	Technical measures and innovations	Enhances image security by segregating diagnostic regions. E-health in Clinic Context: Protects sensitive diagnostic images in IoMT applications.	IoT	Secure medical imaging and telemedicine​
A Detailed Investigation of Implementation of Internet of Things (IOT) in Cyber Security in Healthcare Sector	P. T. Ganai; A. Bag; A. Sable; K. H. Abdullah; S. Bhatia; B. Pant	2022	India	Technical measures and innovations	Examines cybersecurity threats in IoT-integrated healthcare. E-health in Clinic Context: Emphasizes IoT's role in secure data monitoring and real-time patient tracking.	IoT	Cyber-resilient IoT-based healthcare systems​
Design and Integration of IoRT-Enabled Robotic Systems with Wearable Devices in a Digital Twin Framework	C. Rajurkar; B. Murugan; G. P. Namasivayam	2024	India	Technical measures and innovations	Secure health data collection by autonomous robots. eHealth in Clinical Context: Personalized care with real-time digital twin simulations.	IoT	Real-time patient monitoring and secure data updates via robots​
Internet Of Things (IoT) in Healthcare System	Ayari, N; Barika Ktata, F; Gabsi, S; Hamdi, B	2022	Saudi Arabia	Technical measures and innovations	Issues in secure sharing of EHRs across IoT-enabled systems. eHealth in Clinical Context: Coordination of IoT devices for seamless patient monitoring and treatment.	IoT	IoT-enabled EHR systems with dynamic security models for hospitals​
Digital Platform for Continuous Monitoring of Patients Using a Smartwatch: Longitudinal Prospective Cohort Study	Bin, KJ; De Pretto, LR; Sanchez, FB; Castro, FPMDE; Ramos, VD; Battistella, LR	2023	Brazil	Technical measures and innovations	Anonymized data collection for telemonitoring. eHealth in Clinical Context: Continuous monitoring of patient vitals remotely.	IoT	Telemonitoring using smartwatches for chronic disease management​
Challenges in Wearable Technology	C. Jayapal; S. Kritya Shree; R. Lokesh Kumar; S. Muthukumar	2021	India	Technical measures and innovations	Risks from data breaches and improper handling of sensitive health data. eHealth in Clinical Context: Ethical issues and lack of proper security features in wearable medical devices.	IoT	Smart healthcare monitoring systems using wearables​
IoT-Enabled Healthcare: Benefits, Issues and Challenges‏	Al-Shargabi, Bassam; Abuarqoub, Simak	2021	Jordan	Technical measures and innovations	Privacy: Handling IoT device vulnerabilities and ensuring secure data transfer. eHealth in Clinical Context: Overcoming interoperability issues and providing real-time data analytics.	IoT	Smart healthcare systems for home and hospital settings​
Leveraging on Network Slicing to Enable and Enhance IoT-based e-Health services	Berdufi, Esmeralda; Slamnik-Kriještorac, Nina; Marquez-Barja, Johann	2022	Belgium	Technical measures and innovations	Ensuring data isolation between IoT devices via network slicing. eHealth in Clinical Context: Reducing latency for critical healthcare tasks	IoT	Smart healthcare networks for real-time patient monitoring​
A Testbed for Implementing Lightweight Physical Layer Security in an IoT-based Health Monitoring System	A. M. Hussain; K. Abualsaud; E. Yaacoub; T. Khattab; A. Gehani; M. Guizani	2021	Qatar	Technical measures and innovations	Securing IoT health monitoring systems against adversarial attacks. eHealth in Clinical Context: Remote patient monitoring with secured IoT devices.	IoT	Secure telemedicine and IoT-based health monitoring systems​
Federated Learning for Smart Healthcare: A Survey	Nguyen, Dinh C.; Pham, Quoc-Viet; Pathirana, Pubudu N.; Ding, Ming; Seneviratne, Aruna; Lin, Zihuai; Dobre, Octavia; Hwang, Won-Joo	2022	Australia	Technical measures and innovations	Enables decentralized AI model training without sharing sensitive healthcare data. E-health in Clinic Context: Supports smart healthcare applications, such as remote monitoring and medical imaging.	IoT; Federated Learning	Privacy-preserving AI for healthcare including EHR management and COVID-19 detection​
Provable Multiple-Copy Integrity Auditing Scheme for Cloud-Based IoT	T. Sang; P. Zeng; K. -K. R. Choo	2023	China	Technical measures and innovations	Securing sensitive EHR data in the cloud. eHealth Context: Enabling batch auditing for efficient healthcare data verification.	IoT; Cloud	Multicopy integrity auditing in e-health cloud environments.
Mobile Health Apps That Act as Surgical Preparatory Guides: App Store Search and Quality Evaluation.	Gadde NS; Yap KY	2021	Australia	Technical measures and innovations	Ensuring compliance with data handling regulations. eHealth Context: Enhancing preoperative preparation with digital tools.	mHealth	Supporting surgical teams with preoperative preparation apps like ScrubUp and MySurgeon​
Terms and conditions apply: an ethical analysis of mobile health user agreements in research.	Gelinas L; Morrell W; Bierer BE	2023	China	Technical measures and innovations	Disclosing risks associated with mHealth user agreements. eHealth Context: Ethical use of mobile technologies in clinical research.	mHealth	Enhancing transparency in mHealth research tools​
Evaluation of the usability of the digital platform navigator KardioUp for the journey of patients with chronic heart failure.	Chrysohoou C; Tsamadias V; Kariori M; Baroutidou A; Gerovassilis G; Akalestos A; Ziakas A; Votis K; Tsioufis K; Giannakoulas G	2024	Greece	Technical measures and innovations	Ensuring secure data upload and patient consent. eHealth in Clinical Context: Promoting patient empowerment and autonomous living.	mHealth	Chronic disease management and patient education​
Security and Privacy of telehealth Apps in the Era of COVID-19 Pandemic: Saudi Arabia Perspective	Alharbe, Nawaf	2022	Saudi Arabia	Technical measures and innovations	Ensuring transparency in data collection and sharing. eHealth in Clinical Context: Providing secure teleconsultation services.	mHealth	Telehealth apps for remote consultations and COVID-19 management​
An Anonymous Key Distribution Scheme for Group Healthcare Services in 5G-Enabled Multi-Server Environments	T. -V. Le; C. -L. Hsu	2021	Taiwan	Technical measures and innovations	Maintaining anonymity and secure authentication in 5G healthcare. eHealth Context: Supporting secure real-time monitoring and data sharing.	Other: 5G	Real-time monitoring and multi-server e-health systems.
Managing Physical Distancing Through 5G and Accelerated Edge Cloud	L. Valcarenghi; A. Pacini; J. C. Borromeo; S. Fichera; M. Gagliardi; D. Amram; V. Lionetti	2022	Italy	Technical measures and innovations	Addresses data privacy risks associated with real-time processing for physical distancing management. E-health in Clinic Context: Provides low-latency solutions for real-time monitoring of physical distancing using 5G.	Cloud, Other: 5G	Physical distancing and real-time data management in health monitoring​
Controlling Access to eHealth Data using Request Denial Cache in XACML Reference Architecture for ABAC	L. Patra; U. P. Rao; P. Choksi; A. Chaurasia	2022	India	Technical measures and innovations	Implements Attribute-Based Access Control (ABAC) to prevent unauthorized access to EHRs. E-health in Clinic Context: Enhances access control mechanisms with improved evaluation	Other: ABAC	Access control for secure eHealth data sharing​
Access control tree for testing and learning	Gafurov, Davrondzhon; Hurum, Arne Erik; Grovan, Margrete Sunde	2022	Norway	Technical measures and innovations	Granular access control testing for sensitive medical data. eHealth Context: Improving user authentication and access management for a national health portal.	Other: Access Control Mechanisms	Ensuring secure API calls and privacy levels in the Helsenorge national portal​
An Efficient Method for Deidentifying Protected Health Information in Chinese Electronic Health Records: Algorithm Development and Validation.	Wang P; Li Y; Yang L; Li S; Li L; Zhao Z; Long S; Wang F; Wang H; Wang C	2022	China	Technical measures and innovations	Automating de-identification of sensitive health data. eHealth Context: Ensuring privacy compliance in large-scale EHR analysis.	Other: Algorithm Development	De-identification of protected health information in Chinese EHRs.
HINT project: a BPM teleconsultation and telemonitoring platform	Caforio, Antonio; Calogiuri, Tobia; Lazoi, Mariangela; Mitrano, Gianvito; Paiano, Roberto	2021	Italy	Technical measures and innovations	Managing secure data for telemonitoring. eHealth in Clinical Context: Real-time patient data monitoring and workflow management.	Other: Business Process Management (BPM	Telemonitoring and radiology-focused remote healthcare systems​
Enhancing Patient Healthcare Management Through Radio Frequency Identification (RFID) Technology	F. I. D. Consigma; A. C. Paglinawan; C. C. Paglinawan	2023	Philippines	Technical measures and innovations	Managing interoperability and securing RFID data. eHealth Context: Efficient patient tracking and medication management.	Cloud	Streamlining patient identification and inventory management in hospitals​
Storage Virtualization Mechanism for Securing Electronic Health Records in Cloud	R. Reddy B; I. M	2022	India	Technical measures and innovations	Secures EHRs with storage virtualization and encryption. E-health in Clinic Context: Enhances cloud-based EHR management.	Cloud	Cloud-based EHR storage and backup systems​
Impact of Cloud Computing in Digital Healthcare	S. Thakur; S. Sharma; A. K. Sharma; R. Kaur; Anju	2024	India	Technical measures and innovations	Addressing concerns in sharing sensitive medical records on public cloud platforms. eHealth Context: Enabling EHR management, telemedicine, and drug research using cloud platforms.	Cloud	Digital healthcare solutions such as telemedicine, EHR management, and drug research collaboration
Access Control in E Health Care Records Employing Mobile Cloud Computing Model and Big Data Analytics	Y. Saisree; N. R. Lalitha; A. Y. Felix	2024	India	Technical measures and innovations	Secure data verification and auditing with third-party auditors. eHealth: Enhances access control and trust in cloud-based healthcare systems.	Cloud	Public auditing and secure storage for healthcare systems.
Applying the FAIR4Health Solution to Identify Multimorbidity Patterns and Their Association with Mortality through a Frequent Pattern Growth Association Algorithm.	Carmona-Pírez J; Poblador-Plou B; Poncel-Falcó A; Rochat J; Alvarez-Romero C; Martínez-García A; Angioletti C; Almada M; Gencturk M; Sinaci AA; Ternero-Vega JE; Gaudet-Blavignac C; Lovis C; Liperoti R; Costa E; Parra-Calderón CL; Moreno-Juste A; Gimeno-Miguel A; Prados-Torres A	2022	Spain	Technical measures and innovations	mplementation of FAIR principles to ensure secure, reusable health data. eHealth in Clinical Context: Analyzing multimorbidity patterns and mortality risk.	Other: Data Federation, FAIR Principles	Multimorbidity research and policy development
An Efficient Association Rule Mining From Distributed Medical Databases for Predicting Heart Diseases	A. M. Khedr; Z. A. Aghbari; A. A. Ali; M. Eljamil	2021	United Arab Emirates	Technical measures and innovations	Preserving patient data in distributed medical databases. eHealth in Clinical Context: Predictive analytics for heart disease without centralizing sensitive data.	Other: Data Mining, Distributed Computing	Predictive healthcare analytics for distributed hospital databases​
Risks and Opportunities for Information Hiding in DICOM Standard	Mileva, Aleksandra; Caviglione, Luca; Velinov, Aleksandar; Wendzel, Steffen; Dimitrova, Vesna	2021	North Macedonia	Technical measures and innovations	Investigates vulnerabilities in DICOM standards for data security. E-health in Clinic Context: Explores watermarking and covert channels for diagnostic imaging security.	Other: DICOM	Secure management of diagnostic imaging data​
The Importance of Body Part Labeling to Enable Enterprise Imaging: A HIMSS-SIIM Enterprise Imaging Community Collaborative White Paper.	Towbin AJ; Roth CJ; Petersilge CA; Garriott K; Buckwalter KA; Clunie DA	2021	USA	Technical measures and innovations	Controlling access to sensitive medical images. eHealth Context: Facilitating interoperability in enterprise imaging systems.	Other: DICOM	Enterprise imaging with standardized labeling for privacy and interoperability.
An efficient and accurate distributed learning algorithm for modeling multi-site zero-inflated count outcomes.	Edmondson MJ; Luo C; Duan R; Maltenfort M; Chen Z; Locke K Jr; Shults J; Bian J; Ryan PB; Forrest CB; Chen Y	2021	USA	Technical measures and innovations	Protecting patient-level data in distributed research networks. eHealth in Clinical Context: Enhancing multi-site research by preserving privacy in zero-inflated data modeling.	Other: Differential Privacy	Pediatric hospitalization risks and colorectal cancer therapy adverse events analysis in distributed data networks​
Local Differential Privacy in the Medical Domain to Protect Sensitive Information: Algorithm Development and Real-World Validation	Sung, M; Cha, D; Park, YR	2021	Republic of Korea	Technical measures and innovations	Protecting sensitive information in medical data sharing using differential privacy. eHealth Context: Ensuring data utility while maintaining strong privacy measures for clinical datasets.	Other: Differential Privacy	Anonymizing patient data to enable secure analytics while complying with GDPR and HIPAA​
Standard electronic health record (EHR) framework for Indian healthcare system	Pai, MMM; Ganiga, R; Pai, RM; Sinha, RK	2021	India	Technical measures and innovations	Standardized medical terminologies to ensure secure data sharing. E-health in Clinic Context: Overcomes interoperability challenges across Indian hospitals.	Other: EHR Framework	Structured EHR systems for improved health service delivery​
Strategies and Recommendation for Data Loading of FHIR-Based Data Marts with Focus on GDPR Compliance.	Anywar M; Schreiweis B; Ulrich H	2022	Germany	Technical measures and innovations	Ensuring GDPR compliance in patient data transfer. eHealth in Clinical Context: Enabling interoperability with FHIR-based data marts.	Other: FHIR	Healthcare data exchange and research repositories​
Optical Chaos Based Secure Optical Body Area Network Employing Polarization Multiplexing and Free Space Optics for e-Health Applications	B. Kanwal; F. Kanwal; T. Kausar; N. Habib; A. Atieh; J. Mirza	2022	Pakistan	Technical measures and innovations	Securing patient data in Body Area Networks (BANs). eHealth in Clinical Context: Remote health monitoring with secure optical networks	Other: Free Space Optics, Optical Chaos Masking.	Secure wearable devices for remote monitoring​
Designing a Testing Environment for the CAPABLE Telemonitoring and Coaching Platform	G. Lanzola; F. Polce; V. Tibollo; S. Quaglini; S. Wilk	2022	Italy	Technical measures and innovations	Ensuring GDPR compliance for cancer patient telemonitoring. eHealth Context: Supporting cancer patients in adhering to treatment plans through telemedicine.	Other: HL7 FHIR	Remote patient monitoring and decision support systems for cancer care​
A Framework for Criteria-Based Selection and Processing of Fast Healthcare Interoperability Resources (FHIR) Data for Statistical Analysis: Design and Implementation Study	Gruendner, J; Gulden, C; Kampf, M; Mate, S; Prokosch, HU; Zierk, J	2021	Germany	Technical measures and innovations	Secure and structured handling of FHIR data for analysis. eHealth Context: Harmonization of clinical data for statistical applications.	Other: HL7 FHIR	Generating clinical datasets for statistical and research purposes​
Measuring the impact of anonymization on real-world consolidated health datasets engineered for secondary research use: Experiments in the context of MODELHealth project	Pitoglou, S; Filntisi, A; Anastasiou, A; Matsopoulos, GK; Koutsouris, D	2022	Greece	Technical measures and innovations	Applies k-anonymity for anonymizing large-scale health datasets. E-health in Clinic Context: Ensures data usability for secondary clinical research.	Other: HL7 FHIR	Privacy-preserving secondary data use in clinical research​
iPSYcare: the development of a linked electronic medical records database to study and optimize psychiatric care in Antwerp.	Rens E; Michielsen J; Dom G; Remmen R; Van den Broeck K	2021	Belgium	Technical measures and innovations	GDPR-compliant data linking for psychiatric care trajectories. E-health in Clinic Context: Consolidates data from multiple hospitals for improved psychiatric care.	Other: Linked EMR	Psychiatric care optimization through linked data systems​
Caring About IoT-Security - An Interview Study in the Healthcare Sector	ACM; Gutfleisch, M; Schöps, M; Hielscher, J; Cheney, M; Sayin, S; Schuhmacher, N; Mohamad, A; Sasse, MA	2022	Germany	Technical measures and innovations	Privacy: Weak access control in IoT devices, vulnerability in design, and insufficient secure practices by manufacturers. eHealth in Clinical Context: Poor interoperability and lack of device trust hinder secure integration in clinical workflows.	Other: Medical IoT devices	Integration and security of IoT devices in healthcare, including insulin pumps, CT scanners, and ECG devices.
Security and Usability of a Personalized User Authentication Paradigm: Insights from a Longitudinal Study with Three Healthcare Organizations	Constantinides, Argyris; Belk, Marios; Fidas, Christos; Beumers, Roy; Vidal, David; Huang, Wanting; Bowles, Juliana; Webber, Thais; Silvina, Agastya; Pitsillides, Andreas	2023	Cyprus	Technical measures and innovations	Enhancing patient data access security through user-adaptable authentication. eHealth in Clinical Context: Addressing usability issues in multi-factor authentication for EHR systems.	Other: Multi-Factor Authentication	Secure, patient-centric access systems for healthcare records​
Implement Seven Patient-Oriented Data Security Metrics using Unclonable Health Insurance Cards	Kuo, Yu-Jie Jessica; Shieh, Jiann-Cherng	2023	Taiwan	Technical measures and innovations	PUF-based health insurance cards protect patient data using unique encryption. E-health in Clinic Context: Enhances security for health insurance card systems in managing EHR.	Other: Physically Unclonable Functions (PUF)	Secure EHR management using PUF-based health insurance systems​
Usability for Data Sovereignty - Evaluation of Privacy Risk Quantification Interfaces	Appenzeller, Arno; Balduf, Falk; Beyerer, Jürgen	2023	Germany	Technical measures and innovations	Providing user-friendly privacy interfaces for informed consent. eHealth in Clinical Context: Enhancing usability for dynamic consent and privacy risk quantifications.	Other: Privacy Enhancing Technologies (PETs)	Digital consent management systems for patient data sharing​
Development of a Trusted Third Party at a Large University Hospital: Design and Implementation Study	Wuendisch, E; Hufnagl, P; Brunecker, P; zu Ummeln, SM; Traeger, S; Kopp, M; Prasser, F; Weber, J	2024	Germany	Technical measures and innovations	Secure pseudonymization and consent management for patient data. eHealth Context: Supporting biomedical research through centralized pseudonymization services.	Other: Pseudonymisation	Pseudonymization and secure identity management for research purposes in hospital systems.
An RFID-Based Traceability Approach to Improve the Overall Health Status Management in Morocco	K. Souali; M. Souali; M. Ouzzif	2023	Marocco	Technical measures and innovations	Ensures unique patient IDs to enhance data security and privacy. E-health in Clinic Context: Improves traceability in patient care using RFID systems.	Other: RFID	Traceability in patient health management systems​
RLS Side Channels: Investigating Leakage of Row-Level Security Protected Data Through Query Execution Time	Dar, Chen; Hershcovitch, Moshik; Morrison, Adam	2023	Israel	Technical measures and innovations	Mitigating data leakage through side-channel attacks in row-level security. eHealth in Clinical Context: Protecting sensitive patient records in multi-tenant database environments.	Other: Row-Level Security (RLS)	Enhancing multi-tenant database frameworks in healthcare with improved privacy​
OpenDeID Pipeline for Unstructured Electronic Health Record Text Notes Based on Rules and Transformers: Deidentification Algorithm Development and Validation Study	Liu, JX; Gupta, S; Chen, AP; Wang, CK; Mishra, P; Dai, HJ; Wong, ZSY; Jonnagaddala, J	2023	China	Technical measures and innovations	Combines rules and transformers for robust de-identification of PII in EHRs. E-health in Clinic Context: Allows real-time de-identification of sensitive health information.	Other: Rule-Based Methods	Hybrid pipeline for EHR de-identification in real-world settings​
Automated Security Assessment Framework for Wearable BLE-enabled Health Monitoring Devices	Zendehdel, Ghazale Amel; Kaur, Ratinder; Chopra, Inderpreet; Stakhanova, Natalia; Scheme, Erik	2021	Canada	Technical measures and innovations	Vulnerabilities in Bluetooth-enabled devices.	Other: Security Assessment Framework	Identifying and mitigating security risks in wearable health monitoring devices.
A Survey on Healthcare Data: A Security Perspective	Singh, A. K.; Anand, A.; Lv, Z.; Ko, H.; Mohan, A.	2021	India	Technical measures and innovations	Secure user authentication and data processing for IoT-based mHealth. eHealth Context: Managing real-time physiological data in mobile health applications.	Other: Software-Defined Networking (SDN)	Real-time COVID-19 monitoring and access control in public spaces like universities​
Leveraging In-Network Computing for Privacy-Aware Real-Time Surveillance mHealth Applications	S. Rajhi; H. Elbiaze; S. Gambs; R. Glitho	2023	Canada	Technical measures and innovations	Secure user authentication and data processing for IoT-based mHealth. eHealth Context: Managing real-time physiological data in mobile health applications.	Other: Software-Defined Networking (SDN).	Real-time health monitoring in pandemic control with ultra-low latency requirements​
Lossless integration of multiple electronic health records for identifying pleiotropy using summary statistics.	Li R; Duan R; Zhang X; Lumley T; Pendergrass S; Bauer C; Hakonarson H; Carrell DS; Smoller JW; Wei WQ; Carroll R; Velez Edwards DR; Wiesner G; Sleiman P; Denny JC; Mosley JD; Ritchie MD; Chen Y; Moore JH	2021	USA	Technical measures and innovations	ntegrates EHRs across sites without sharing individual-level patient data. E-health in Clinic Context: Enables advanced genetic research using multi-site EHR integration.	Other: Statistical Methods	Multi-site EHR integration for pleiotropy analysis in genetics​
Optimizing the synthesis of clinical trial data using sequential trees.	Emam KE; Mosquera L; Zheng C	2021	Canada	Technical measures and innovations	Ensuring synthetic data replicates real data patterns while maintaining anonymity. eHealth in Clinical Context: Enabling secondary analysis of clinical trial data while complying with data sharing restrictions.	Other: Synthetic Data Generation	Generation of synthetic data for oncology clinical trials, supporting secondary research​
Patient-Centered Care: Transforming the Health Care System in Vietnam With Support of Digital Health Technology.	Dang TH; Nguyen TA; Hoang Van M; Santin O; Tran OMT; Schofield P	2021	Australia	Technical measures and innovations	Lack of comprehensive legal frameworks for data protection. eHealth in Clinical Context: Transition to digitalized health services.	Other: Telemedicine	Telehealth and personalized care initiatives​
A W3H2 Analysis of Security and Privacy Issues in Telemedicine: A Survey Study	Chattopadhyay, Ankur; Ho, Thuong; Beyene, Nahom	2023	USA	Technical measures and innovations	Ensuring HIPAA compliance and secure communication. eHealth in Clinical Context: Addressing cybersecurity vulnerabilities in telemedicine workflows.	Other: Telemedicine Platforms	Secure telemedicine consultations and data transmission​
DP2AS—Definitive Privacy-Preserving Analytical Scheme for Healthcare Data Processing	C. Thota; C. X. Mavromoustakis; J. M. Batalla	2023	Cyprus	Technical measures and innovations	Eliminating false positives and fraudulent data in healthcare systems. eHealth in Clinical Context: Accurate wearable data integration.	Other: Wearable	Secure aggregation and analytics of wearable device data​
Health Records Retrieval System: A Web-Service Approach	Alahmadi, Rawan; Almimony, Shoroog; Bahakeem, Rahaf; Alnahdi, Amany	2021	Saudi Arabia	Technical measures and innovations	Secure retrieval of EHRs. eHealth in Clinical Context: Fast access to patient records in emergencies.	Other: Web services	Hospital data-sharing systems​
