# Supplementary material for: Safeguarding patient privacy in eHealth systems: Bridging theory and practice through a scoping review and healthcare survey
Source: PLOS Digit Health. 2026 Mar 26;5(3):e0001325. doi: 10.1371/journal.pdig.0001325 (PMC13021168; doi:10.1371/journal.pdig.0001325)
Supplement: S4 Data — (XLSX) [file pdig.0001325.s004.xlsx]

## Sheet: ScR_Excluded
Title	Authors	Published Year	Exclusion Reason
Health information technology and digital innovation for national learning health and care systems.	Sheikh A; Anderson M; Albala S; Casadei B; Franklin BD; Richards M; Taylor D; Tibble H; Mossialos E	2021	Non-peer-reviewed paper such as opinion pieces, commentaries or gray literature are excluded
Blockchain Technology for Electronic Health Records.	Han Y; Zhang Y; Vermund SH	2022	Non-peer-reviewed paper such as opinion pieces, commentaries or gray literature are excluded
Proceedings from the inaugural Artificial Intelligence in Primary Immune Deficiencies (AIPID) conference.	Rivière JG; Soler Palacín P; Butte MJ	2024	Non-peer-reviewed paper such as opinion pieces, commentaries or gray literature are excluded
Guest Editorial: Medical Data Security Solution for Healthcare Industries	A. K. Singh; H. Zhou; S. Berretti	2022	Non-peer-reviewed paper such as opinion pieces, commentaries or gray literature are excluded
DL4HC: Deep Learning for Healthcare	Bhat, Raghavendra; Mannarswamy, Sandya; C, Shreyas N.	2023	Non-peer-reviewed paper such as opinion pieces, commentaries or gray literature are excluded
Spatial Computing Opportunities in Biomedical Decision Support: The Atlas-EHR Vision	Farhadloo, Majid; Sharma, Arun; Shekhar, Shashi; Markovic, Svetomir	2024	Non-peer-reviewed paper such as opinion pieces, commentaries or gray literature are excluded
Data Science and Natural Language Processing to Extract Information in Clinical Domain	Vydiswaran, V. G. Vinod; Zhao, Xinyan; Yu, Deahan	2022	Non-peer-reviewed paper such as opinion pieces, commentaries or gray literature are excluded
5G Edge Computing Enabled Directional Data Collection for Medical Community Electronic Health Records	Yan, XQ; Ren, XG	2021	Paper that mainly deal with other aspects of eHealth or hospital management and only marginally touch on patient privacy
Augmenting patient safety through participation by design - An assessment of dual monitors for patients in the outpatient clinic	Asan, O; Choudhury, A; Somai, MM; Crotty, BH	2021	Paper that mainly deal with other aspects of eHealth or hospital management and only marginally touch on patient privacy
IT-Related Barriers and Facilitators to the Implementation of a New European eHealth Solution, the Digital Survivorship Passport (SurPass Version 2.0): Semistructured Digital Survey	PanCareSurPass Consortium; de Beijer, IAE; van den Oever, SR; Charalambous, E; Cangioli, G; Balaguer, J; Bardi, E; Alfes, M; Nieto, AC; Correcher, M; da Costa, TP; Degelsegger-Márquez, A; Düster, V; Filbert, AL; Grabow, D; Gredinger, G; Gsell, H; Haupt, R; van Helvoirt, M; Ladenstein, R; Langer, T; Laschkolnig, A; Muraca, M; Pluijm, SMF; Rascon, J; Schreier, G; Tomásikova, Z; Trauner, F; Trinkuna…	2024	Paper that mainly deal with other aspects of eHealth or hospital management and only marginally touch on patient privacy
Determinants of Intention to Use of Hospital Information Systems among Healthcare Professionals	Bach, MP; Mihajlovic, I; Stankovic, M; Khawaja, S; Qureshi, FH	2024	Paper that mainly deal with other aspects of eHealth or hospital management and only marginally touch on patient privacy
Needs and Perspectives of Cancer Center Stakeholders for Access to Patient Values in the Electronic Health Record	Desai, AV; Agarwal, R; Epstein, AS; Kuperman, GJ; Michael, CL; Mittelstaedt, H; Connor, M; Bernal, C; Lynch, KA; Ostroff, JS; Katz, B; Corrigan, KL; Kramer, D; Davis, ME; Nelson, JE	2021	Paper that mainly deal with other aspects of eHealth or hospital management and only marginally touch on patient privacy
Using Public Data to Predict Demand for Mobile Health Clinics	Assoc Advancement Artificial Intelligence; Chen, HP; Ghosh, S; Fan, G; Behari, N; Biswas, A; Williams, M; Oriol, NE; Tambe, M	2022	Paper that mainly deal with other aspects of eHealth or hospital management and only marginally touch on patient privacy
RetainEXT: Enhancing Rare Event Detection and Improving Interpretability of Health Records using Temporal Neural Networks	IEEE; Ramchand, S; Tsang, G; Cole, DC; Xie, XH	2022	Paper that mainly deal with other aspects of eHealth or hospital management and only marginally touch on patient privacy
Hospital-Level Implementation Barriers, Facilitators, and Willingness to Use a New Regional Disaster Teleconsultation System: Cross-Sectional Survey Study	Boyle, T; Boggs, K; Gao, JY; McMahon, M; Bedenbaugh, R; Schmidt, L; Zachrison, KS; Goralnick, E; Biddinger, P; Camargo, CA	2023	Paper that mainly deal with other aspects of eHealth or hospital management and only marginally touch on patient privacy
The crossroads of digital phenotyping	Davidson, BI	2022	Paper that mainly deal with other aspects of eHealth or hospital management and only marginally touch on patient privacy
Apache Spark in Healthcare: Advancing Data-Driven Innovations and Better Patient Care	Shrotriya, L; Sharma, K; Parashar, D; Mishra, K; Rawat, SS; Pagare, H	2023	Paper that mainly deal with other aspects of eHealth or hospital management and only marginally touch on patient privacy
Digital Health at Enterprise Scale: Evaluation Framework for Selecting Patient-Facing Software in a Digital-First Health System	Shapiro, M; Renly, S; Maiorano, A; Young, J; Medina, E; Neinstein, A; Odisho, AY	2023	Paper that mainly deal with other aspects of eHealth or hospital management and only marginally touch on patient privacy
Time to forge ahead: The Internet of Things for healthcare	Furtado, D; Gygax, AF; Chan, CA; Bush, AI	2023	Paper that mainly deal with other aspects of eHealth or hospital management and only marginally touch on patient privacy
Use of Health-Related Apps and Telehealth in Adults with Epilepsy in Germany: A Multicenter Cohort Study	Zoellner, JP; Noda, AH; McCoy, J; Schulz, J; Tsalouchidou, PE; Langenbruch, L; Kovac, S; Knake, S; von Podewils, F; Hamacher, M; Mann, C; Leyer, AC; van Alphen, N; Schubert-Bast, S; Rosenow, F; Strzelczyk, A	2023	Paper that mainly deal with other aspects of eHealth or hospital management and only marginally touch on patient privacy
A Review of the Role of Artificial Intelligence in Healthcare.	Al Kuwaiti A; Nazer K; Al-Reedy A; Al-Shehri S; Al-Muhanna A; Subbarayalu AV; Al Muhanna D; Al-Muhanna FA	2023	Paper that mainly deal with other aspects of eHealth or hospital management and only marginally touch on patient privacy
Mobile Solutions for Clinical Surveillance and Evaluation in Infancy-General Movement Apps.	Marschik PB; Kwong AKL; Silva N; Olsen JE; Schulte-Rüther M; Bölte S; Örtqvist M; Eeles A; Poustka L; Einspieler C; Nielsen-Saines K; Zhang D; Spittle AJ	2023	Paper that mainly deal with other aspects of eHealth or hospital management and only marginally touch on patient privacy
E-Health: A Game Changer in Fetal and Neonatal Cardiology?	Padovani P; Singh Y; Pass RH; Vasile CM; Nield LE; Baruteau AE	2023	Paper that mainly deal with other aspects of eHealth or hospital management and only marginally touch on patient privacy
Interaction Empowerment in Mobile Health: Concepts, Challenges, and Perspectives.	Hamberger M; Ikonomi N; Schwab JD; Werle SD; Fürstberger A; Kestler AM; Holderried M; Kaisers UX; Steger F; Kestler HA	2022	Paper that mainly deal with other aspects of eHealth or hospital management and only marginally touch on patient privacy
Cardiovascular Care Innovation through Data-Driven Discoveries in the Electronic Health Record.	Dhingra LS; Shen M; Mangla A; Khera R	2023	Paper that mainly deal with other aspects of eHealth or hospital management and only marginally touch on patient privacy
Improving mental health care in depression: A call for action.	Eder J; Dom G; Gorwood P; Kärkkäinen H; Decraene A; Kumpf U; Beezhold J; Samochowiec J; Kurimay T; Gaebel W; De Picker L; Falkai P	2023	Paper that mainly deal with other aspects of eHealth or hospital management and only marginally touch on patient privacy
Escape to the future - a qualitative study of physicians' views on the work environment, education, and support in a digital context.	Hägglund M; Ekwall AK; Davoody N; Farrokhnia N	2023	Paper that mainly deal with other aspects of eHealth or hospital management and only marginally touch on patient privacy
Aci-bench: a Novel Ambient Clinical Intelligence Dataset for Benchmarking Automatic Visit Note Generation.	Yim WW; Fu Y; Ben Abacha A; Snider N; Lin T; Yetisgen M	2023	Paper that mainly deal with other aspects of eHealth or hospital management and only marginally touch on patient privacy
Personalized Care in Eye Health: Exploring Opportunities, Challenges, and the Road Ahead for Chatbots.	Ittarat M; Cheungpasitporn W; Chansangpetch S	2023	Paper that mainly deal with other aspects of eHealth or hospital management and only marginally touch on patient privacy
Artificial intelligence and obesity management: An Obesity Medicine Association (OMA) Clinical Practice Statement (CPS) 2023.	Bays HE; Fitch A; Cuda S; Gonsahn-Bollie S; Rickey E; Hablutzel J; Coy R; Censani M	2023	Paper that mainly deal with other aspects of eHealth or hospital management and only marginally touch on patient privacy
Artificial Intelligence for Diabetic Retinopathy Screening Using Color Retinal Photographs: From Development to Deployment.	Grzybowski A; Singhanetr P; Nanegrungsunk O; Ruamviboonsuk P	2023	Paper that mainly deal with other aspects of eHealth or hospital management and only marginally touch on patient privacy
Patient and provider perspectives on self-administered electronic substance use and mental health screening in HIV primary care.	Lea AN; Altschuler A; Leibowitz AS; Levine-Hall T; McNeely J; Silverberg MJ; Satre DD	2022	Paper that mainly deal with other aspects of eHealth or hospital management and only marginally touch on patient privacy
Unveiling the Influence of AI Predictive Analytics on Patient Outcomes: A Comprehensive Narrative Review.	Dixon D; Sattar H; Moros N; Kesireddy SR; Ahsan H; Lakkimsetti M; Fatima M; Doshi D; Sadhu K; Junaid Hassan M	2024	Paper that mainly deal with other aspects of eHealth or hospital management and only marginally touch on patient privacy
Empowering Families Through Technology: A Mobile-Health Project to Reduce the TAND Identification and Treatment Gap (TANDem).	Heunis TM; Bissell S; Byars AW; Capal JK; Chambers N; Cukier S; Davis PE; De Waele L; Flinn J; Gardner-Lubbe S; Gipson T; Kingswood JC; Krueger DA; Kumm AJ; Sahin M; Schoeters E; Smith C; Srivastava S; Takei M; Vanclooster S; van Eeghen AM; Waltereit R; Jansen AC; de Vries PJ	2022	Paper that mainly deal with other aspects of eHealth or hospital management and only marginally touch on patient privacy
The Implementation of Federated Digital Identifiers in Health Care: Rapid Review.	Ramamoorthi K; Stamenova V; Liu RH; Bhattacharyya O	2024	Paper that mainly deal with other aspects of eHealth or hospital management and only marginally touch on patient privacy
On the limitations of large language models in clinical diagnosis.	Reese JT; Danis D; Caufield JH; Groza T; Casiraghi E; Valentini G; Mungall CJ; Robinson PN	2024	Paper that mainly deal with other aspects of eHealth or hospital management and only marginally touch on patient privacy
A false promise of COVID-19 'big' health data? Health data integrity and the ethics and realities of Australia's health information management practice.	Robinson K	2021	Paper that mainly deal with other aspects of eHealth or hospital management and only marginally touch on patient privacy
Systematic evaluation of content and quality of English and German pain apps in European app stores.	Terhorst Y; Messner EM; Schultchen D; Paganini S; Portenhauser A; Eder AS; Bauer M; Papenhoff M; Baumeister H; Sander LB	2021	Paper that mainly deal with other aspects of eHealth or hospital management and only marginally touch on patient privacy
The NORDeHEALTH 2022 Patient Survey: Cross-Sectional Study of National Patient Portal Users in Norway, Sweden, Finland, and Estonia.	Hägglund M; Kharko A; Hagström J; Bärkås A; Blease C; Cajander Å; DesRoches C; Fagerlund AJ; Haage B; Huvila I; Hörhammer I; Kane B; Klein GO; Kristiansen E; Luks K; Moll J; Muli I; Raphaug EH; Rexhepi H; Riggare S; Ross P; Scandurra I; Simola S; Soone H; Wang B; Ghorbanian Zolbin M; Åhlfeldt RM; Kujala S; Johansen MA	2023	Paper that mainly deal with other aspects of eHealth or hospital management and only marginally touch on patient privacy
Perspectives on the Use of Digital Health Technologies in Cardiology Among Specialists from an ESC Member Country: Results from a Survey.	Koçyigit Burunkaya D; Keser N; Şimşek E; Bozyel S; Dalgıç Y; Şeker M; Korkmaz Y; Güler A; Çınar T; Ertürk M	2024	Paper that mainly deal with other aspects of eHealth or hospital management and only marginally touch on patient privacy
Communication and Security Trade-Offs for Battery-Powered Devices: A Case Study on Wearable Medical Sensor Systems	J. Winderickx; P. Bellier; P. Duflot; N. Mentens	2021	Paper that mainly deal with other aspects of eHealth or hospital management and only marginally touch on patient privacy
Comprehensive Personal Health Knowledge Graph for Effective Management and Utilization of Personal Health Data	R. Hendawi; J. Li	2024	Paper that mainly deal with other aspects of eHealth or hospital management and only marginally touch on patient privacy
Ad-Gency: Hospital Patients' Admission Management Information System and Analytics Development on Health Emergency Situation	A. T. Bautista; A. C. M. Bunag; M. V. Menorca; A. I. Regla	2022	Paper that mainly deal with other aspects of eHealth or hospital management and only marginally touch on patient privacy
A Smart Way to Monitor Children Growth with the Help of ML	A. M. Basahel; N. M. Bahbouh; A. A. A. Sen; M. Yamin; M. A. Basahel	2024	Paper that mainly deal with other aspects of eHealth or hospital management and only marginally touch on patient privacy
Deep Learning-based Cluster Analysis for Healthcare Data Classification	M. Gayathri; V. Kavitha	2023	Paper that mainly deal with other aspects of eHealth or hospital management and only marginally touch on patient privacy
Intelligent Health Information Services Requirements Revisited from an Actor's Perspective	Z. Cao; L. Liu; J. Wang	2021	Paper that mainly deal with other aspects of eHealth or hospital management and only marginally touch on patient privacy
A Tale of Two Perspectives: Harvesting System Views and User Views to Understand Patient Portal Engagement	J. Zhou; R. I. Arriaga; H. Liu; M. Huang	2022	Paper that mainly deal with other aspects of eHealth or hospital management and only marginally touch on patient privacy
IoT Secure Framework for Wearable Sensor Data for E-health System	K. N; R. S. Rai; I. A; S. K. Indumathi; D. Pritima; S. Sheeba Rani	2021	Paper that mainly deal with other aspects of eHealth or hospital management and only marginally touch on patient privacy
Health Data Governance Issues in Healthcare Facilities: Perspective of Hospital Management	S. O. R; P. W. Handayani; A. N. Hidayanto	2022	Paper that mainly deal with other aspects of eHealth or hospital management and only marginally touch on patient privacy
Challenges and Limitations of Internet of Things Enabled Healthcare in COVID-19	M. Raza; N. Singh; M. Khalid; S. Khan; M. Awais; M. U. Hadi; M. Imran; S. ul Islam; J. J. P. C. Rodrigues	2021	Paper that mainly deal with other aspects of eHealth or hospital management and only marginally touch on patient privacy
Ethereum Blockchain-Based Design and Implementation of Electronic Records for Home Care	M. Jahir Pasha; K. K. Baseer; N. Vasavi; K. Sreenivasulu; S. Mohammed Nadeem; A. C. Obula Reddy	2024	Paper that mainly deal with other aspects of eHealth or hospital management and only marginally touch on patient privacy
Integration Of AI and IoT In Medminder and Dosette Box	B. S. Kumar; S. Dhanasekar; L. N. Kumar; T. Naveenkumar; S. Raghul; R. R. Celecia	2023	Paper that mainly deal with other aspects of eHealth or hospital management and only marginally touch on patient privacy
Interoperability Between Information Systems Concerning Electronic Records of Patients	O. V. J. de Sousa; C. Coutinho	2022	Paper that mainly deal with other aspects of eHealth or hospital management and only marginally touch on patient privacy
Rural Automatic Healthcare Dispatch with Real-Time Remote Monitoring	C. S. Ranganathan; U. P. Nandekar; R. Raman; C. Srinivasan; R. Adhvaryu	2023	Paper that mainly deal with other aspects of eHealth or hospital management and only marginally touch on patient privacy
Revolutionizing Smart Healthcare: An In-Depth Analysis of the Cloud of Things in Patient Monitoring, Diagnostics, and Resource Management	S. Samita; A. Kaur	2023	Paper that mainly deal with other aspects of eHealth or hospital management and only marginally touch on patient privacy
Write It Like You See It: Detectable Differences in Clinical Notes by Race Lead to Differential Model Recommendations	Adam, Hammaad; Yang, Ming Ying; Cato, Kenrick; Baldini, Ioana; Senteio, Charles; Celi, Leo Anthony; Zeng, Jiaming; Singh, Moninder; Ghassemi, Marzyeh	2022	Paper that mainly deal with other aspects of eHealth or hospital management and only marginally touch on patient privacy
Earables as Medical Devices: Opportunities and Challenges	Aziz, Abdul; Karkar, Ravi; Ding, Kan; Harvey, Jay; Nguyen, Phuc	2023	Paper that mainly deal with other aspects of eHealth or hospital management and only marginally touch on patient privacy
Batman and Robin in Healthcare Knowledge Work: Human-AI Collaboration by Clinical Documentation Integrity Specialists	Bossen, Claus; Pine, Kathleen H.	2023	Paper that mainly deal with other aspects of eHealth or hospital management and only marginally touch on patient privacy
Dealing with clinical outcome and fair cost: the FIDCARE platform	Chianese, Raffaele; Beneduce, Leopoldo; Gargiulo, Francesco; Marrone, Stefano; Verde, Laura	2024	Paper that mainly deal with other aspects of eHealth or hospital management and only marginally touch on patient privacy
Multi-disciplinary fairness considerations in machine learning for clinical trials	Chien, Isabel; Deliu, Nina; Turner, Richard; Weller, Adrian; Villar, Sofia; Kilbertus, Niki	2022	Paper that mainly deal with other aspects of eHealth or hospital management and only marginally touch on patient privacy
Underspecification presents challenges for credibility in modern machine learning	D'Amour, Alexander; Heller, Katherine; Moldovan, Dan; Adlam, Ben; Alipanahi, Babak; Beutel, Alex; Chen, Christina; Deaton, Jonathan; Eisenstein, Jacob; Hoffman, Matthew D.; Hormozdiari, Farhad; Houlsby, Neil; Hou, Shaobo; Jerfel, Ghassen; Karthikesalingam, Alan; Lucic, Mario; Ma, Yian; McLean, Cory; Mincu, Diana; Mitani, Akinori; Montanari, Andrea; Nado, Zachary; Natarajan, Vivek; Nielson, Christ…	2022	Paper that mainly deal with other aspects of eHealth or hospital management and only marginally touch on patient privacy
Reenvisioning Patient Education with Smart Hospital Patient Rooms	Dawson, Joshua; Phanich, K. Jens; Wiese, Jason	2024	Paper that mainly deal with other aspects of eHealth or hospital management and only marginally touch on patient privacy
Battling Bias in Primary Care Encounters: Informatics Designs to Support Clinicians	Dirks, Lisa; Beneteau, Erin; Sabin, Janice; Pratt, Wanda; Lane, Cezanne; Bascom, Emily; Casanova-Perez, Reggie; Rizvi, Naba; Weibel, Nadir; Hartzler, Andrea	2022	Paper that mainly deal with other aspects of eHealth or hospital management and only marginally touch on patient privacy
Digital Maternity Records: Motivation, Acceptance, Requirements, Usability and Prototype Evaluation of an Interface for Physicians and Midwives	Dörflinger, Luisa; Nissen, Michael; Jäger, Katharina; Wirth, Markus; Titzmann, Adriana; Pontones, Constanza; Fasching, Peter; Beckmann, Matthias W.; Gradl, Stefan; Eskofier, Björn M.	2021	Paper that mainly deal with other aspects of eHealth or hospital management and only marginally touch on patient privacy
Centralized, Distributed, and Everything in between: Reviewing Access Control Solutions for the IoT	Dramé-Maigné, Sophie; Laurent, Maryline; Castillo, Laurent; Ganem, Hervé	2021	Paper that mainly deal with other aspects of eHealth or hospital management and only marginally touch on patient privacy
Barriers and opportunities to improve renal outcomes in South Africa using AI technology for pediatric ultrasound interpretation	Erdman, Lauren; Milford, Karen; Solomon, Zubrina; Rickard, Mandy; Lorenzo, Armando; Grieve, Andrew; Goldenberg, Anna	2023	Paper that mainly deal with other aspects of eHealth or hospital management and only marginally touch on patient privacy
Learning to safely approve updates to machine learning algorithms	Feng, Jean	2021	Paper that mainly deal with other aspects of eHealth or hospital management and only marginally touch on patient privacy
How Explainability Contributes to Trust in AI	Ferrario, Andrea; Loi, Michele	2022	Paper that mainly deal with other aspects of eHealth or hospital management and only marginally touch on patient privacy
Using Data to Approach the Unknown: Patients' and Healthcare Providers? Data Practices in Fertility Challenges	Figueiredo, Mayara Costa; Su, H. Irene; Chen, Yunan	2021	Paper that mainly deal with other aspects of eHealth or hospital management and only marginally touch on patient privacy
MobDL: A Framework for Profiling Deep Learning Models: A Case Study using Mobile Digital Health Applications	Forkan, Abdur Rahim Mohammad; Jayaraman, Prem Prakash; Kaul, Rohit; Zhang, Yuxin; McCarthy, Chris; Haghighi, Pari Delir; Ranjan, Rajiv	2021	Paper that mainly deal with other aspects of eHealth or hospital management and only marginally touch on patient privacy
Unveiling High-speed Follow-up Consultation for Chronic Disease Treatment: A Pediatric Hospital Case in China	Fu, Jiaojiao; Zhou, Yangfan; Wang, Xin	2022	Paper that mainly deal with other aspects of eHealth or hospital management and only marginally touch on patient privacy
Investigation into Usability Barriers Faced by Elderly Users and Aging-Appropriate Design of an Internet Hospital Platform	Gao, Xinyi	2024	Paper that mainly deal with other aspects of eHealth or hospital management and only marginally touch on patient privacy
Secure IoMT Pattern Recognition and Exploitation for Multimedia Information Processing using Private Blockchain and Fuzzy Logic	Ghazal, Taher M.; Hasan, Mohammad Kamrul; Abdallah, Siti Norul Huda; Abubakkar, Khairul Azmi	2022	Paper that mainly deal with other aspects of eHealth or hospital management and only marginally touch on patient privacy
Social Determinants of Health and ER Utilization: Role of Information Integration during COVID-19	Guo, Tianjian; Bardhan, Indranil; Khurshid, Anjum	2023	Paper that mainly deal with other aspects of eHealth or hospital management and only marginally touch on patient privacy
Transforming Healthcare through Machine Learning: A Revolution in Patient Care	Gupta, Divya; Kaur, Jaspreet; Kaur, Simarjeet	2024	Paper that mainly deal with other aspects of eHealth or hospital management and only marginally touch on patient privacy
Advancing Patient-Centered Shared Decision-Making with AI Systems for Older Adult Cancer Patients	Hao, Yuexing; Liu, Zeyu; Riter, Robert N.; Kalantari, Saleh	2024	Paper that mainly deal with other aspects of eHealth or hospital management and only marginally touch on patient privacy
Patients Waiting for Cues: Information Asymmetries and Challenges in Sharing Patient-Generated Data in the Clinic	Oh, Chi Young; Luo, Yuhan; Jean, Beth St; Choe, Eun Kyoung	2022	Paper that mainly deal with other aspects of eHealth or hospital management and only marginally touch on patient privacy
Towards a Unified Pandemic Management Architecture: Survey, Challenges, and Future Directions	Roy, Satyaki; Ghosh, Nirnay; Uplavikar, Nitish; Ghosh, Preetam	2023	Paper that mainly deal with other aspects of eHealth or hospital management and only marginally touch on patient privacy
Bias in Reinforcement Learning: A Review in Healthcare Applications	Smith, Benjamin; Khojandi, Anahita; Vasudevan, Rama	2023	Paper that mainly deal with other aspects of eHealth or hospital management and only marginally touch on patient privacy
A Biomedical Entity Extraction Pipeline for Oncology Health Records in Portuguese	Sousa, Hugo; Jorge, Alipio Mario; Pasquali, Arian; Santos, Catarina; Lopes, Mario	2023	Paper that mainly deal with other aspects of eHealth or hospital management and only marginally touch on patient privacy
Visualising Developing Nations Health Records: Opportunities, Challenges and Research Agenda	Umejiaku, Afamefuna; Dang, Tommy	2021	Paper that mainly deal with other aspects of eHealth or hospital management and only marginally touch on patient privacy
Rapport Matters: Enhancing HIV mHealth Communication through Linguistic Analysis and Large Language Models	Wang, Zhiyuan; Reddy, Varun; Ingersoll, Karen; Flickinger, Tabor; Barnes, Laura E.	2024	Paper that mainly deal with other aspects of eHealth or hospital management and only marginally touch on patient privacy
Healthcare Voice AI Assistants: Factors Influencing Trust and Intention to Use	Zhan, Xiao; Abdi, Noura; Seymour, William; Such, Jose	2024	Paper that mainly deal with other aspects of eHealth or hospital management and only marginally touch on patient privacy
Multi-source learning via completion of block-wise overlapping noisy matrices	Zhou, Doudou; Cai, Tianxi; Lu, Junwei	2024	Paper that mainly deal with other aspects of eHealth or hospital management and only marginally touch on patient privacy
Opportunities and risks of telemedicine in urology	Wülfing, C	2022	Studies that are not written in English will be excluded
[Chat messenger use in the care of patients with Parkinson's disease].	Naegele A; Schwaninger I; Toenges L; Eggers C; Warnecke T; Weigand C; Klucken J	2024	Studies that are not written in English will be excluded
[AKTIN - The German Emergency Department Data Registry - real-time data from emergency medicine : Implementation and first results from 15 emergency departments with focus on Federal Joint Committee's guidelines on acuity assessment].	Brammen D; Greiner F; Kulla M; Otto R; Schirrmeister W; Thun S; Drösler SE; Pollmanns J; Semler SC; Lefering R; Thiemann VS; Majeed RW; Heitmann KU; Röhrig R; Walcher F	2022	Studies that are not written in English will be excluded
[Digital health in Latin America: current legislation and ethical aspectsSaúde digital na América Latina: legislação atual e aspectos éticos].	Alegre V; Álvarez MY; Bianchini A; Buedo P; Campi N; Cristina M; Revaz MDH; Larrán S; Damonte VM; Massaro LA; Gil AM; Morante MC; Moreira G; Díaz GM; Sabio MF; Sipitria R; Luna F	2024	Studies that are not written in English will be excluded
A Review on State-of-Art Blockchain Schemes for Electronic Health Records Management	Jayabalan, J; Jeyanthi, N	2024	Studies that are themselves reviews or systematic reviews will not be considered
Patients Managing Their Medical Data in Personal Electronic Health Records: Scoping Review	Damen, DJ; Schoonman, GG; Maat, B; Habibovic, M; Krahmer, E; Pauws, S	2022	Studies that are themselves reviews or systematic reviews will not be considered
Human-centred artificial intelligence for mobile health sensing: challenges and opportunities	Dang, T; Spathis, D; Ghosh, A; Mascolo, C	2023	Studies that are themselves reviews or systematic reviews will not be considered
Blockchain Personal Health Records: Systematic Review	Fang, HS; Tan, TH; Tan, YFC; Tan, CJM	2021	Studies that are themselves reviews or systematic reviews will not be considered
Digital scribe utility and barriers to implementation in clinical practice: a scoping review	Ghatnekar, S; Faletsky, A; Nambudiri, VE	2021	Studies that are themselves reviews or systematic reviews will not be considered
The Impact of Digital Hospitals on Patient and Clinician Experience: Systematic Review and Qualitative Evidence Synthesis	Canfell, OJ; Woods, L; Meshkat, Y; Krivit, J; Gunashanhar, B; Slade, C; Burton-Jones, A; Sullivan, C	2024	Studies that are themselves reviews or systematic reviews will not be considered
Clinical Research in Prehospital Care: Current and Future Challenges	Cimino, J; Braun, C	2023	Studies that are themselves reviews or systematic reviews will not be considered
Use of Patient-Generated Health Data From Consumer-Grade Devices by Health Care Professionals in the Clinic: Systematic Review	Guardado, S; Karampela, M; Isomursu, M; Grundstrom, C	2024	Studies that are themselves reviews or systematic reviews will not be considered
Biomedical Big Data Technologies, Applications, and Challenges for Precision Medicine: A Review	Yang, X; Huang, KX; Yang, DW; Zhao, WL; Zhou, XB	2024	Studies that are themselves reviews or systematic reviews will not be considered
Electronic informed consent criteria for research ethics review: a scoping review.	Yusof MYPM; Teo CH; Ng CJ	2022	Studies that are themselves reviews or systematic reviews will not be considered
Health Synthetic Data to Enable Health Learning System and Innovation: A Scoping Review.	Tsao SF; Sharma K; Noor H; Forster A; Chen H	2023	Studies that are themselves reviews or systematic reviews will not be considered
Adolescent patient portals and concerns about confidentiality.	Sethness JL; Golub S; Evans YN	2023	Studies that are themselves reviews or systematic reviews will not be considered
Factors Associated with Information Breach in Healthcare Facilities: A Systematic Literature Review.	Khanijahani A; Iezadi S; Agoglia S; Barber S; Cox C; Olivo N	2022	Studies that are themselves reviews or systematic reviews will not be considered
Applications of Blockchain in the Medical Field: Narrative Review.	Xie Y; Zhang J; Wang H; Liu P; Liu S; Huo T; Duan YY; Dong Z; Lu L; Ye Z	2021	Studies that are themselves reviews or systematic reviews will not be considered
Telemedicine Guidelines in South East Asia-A Scoping Review.	Intan Sabrina M; Defi IR	2020	Studies that are themselves reviews or systematic reviews will not be considered
A Review of the Role and Challenges of Big Data in Healthcare Informatics and Analytics.	Awrahman BJ; Aziz Fatah C; Hamaamin MY	2022	Studies that are themselves reviews or systematic reviews will not be considered
Seamless EMR data access: Integrated governance, digital health and the OMOP-CDM.	Hallinan CM; Ward R; Hart GK; Sullivan C; Pratt N; Ng AP; Capurro D; Van Der Vegt A; Liaw ST; Daly O; Luxan BG; Bunker D; Boyle D	2024	Studies that are themselves reviews or systematic reviews will not be considered
Blockchain Integration With Digital Technology and the Future of Health Care Ecosystems: Systematic Review.	Fatoum H; Hanna S; Halamka JD; Sicker DC; Spangenberg P; Hashmi SK	2021	Studies that are themselves reviews or systematic reviews will not be considered
A Systematic Review of Health Management Mobile Applications in COVID-19 Pandemic: Features, Advantages, and Disadvantages.	Garavand A; Ameri F; Salehi F; Talebi AH; Karbasi Z; Sabahi A	2024	Studies that are themselves reviews or systematic reviews will not be considered
Identifying facilitators of and barriers to the adoption of dynamic consent in digital health ecosystems: a scoping review.	Lee AR; Koo D; Kim IK; Lee E; Kim HH; Yoo S; Kim JH; Choi EK; Lee HY	2023	Studies that are themselves reviews or systematic reviews will not be considered
Use of Communication Technology to Improve Clinical Trial Participation in Adolescents and Young Adults With Cancer: Consensus Statement From the Children's Oncology Group Adolescent and Young Adult Responsible Investigator Network.	Avutu V; Monga V; Mittal N; Saha A; Andolina JR; Bell DE; Fair DB; Flerlage JE; Frediani JN; Heath JL; Kahn JM; Reichek JL; Super L; Terao MA; Freyer DR; Roth ME	2022	Studies that are themselves reviews or systematic reviews will not be considered
ChatGPT and Large Language Models in Healthcare: Opportunities and Risks	H. Ali; J. Qadir; T. Alam; M. Househ; Z. Shah	2023	Studies that are themselves reviews or systematic reviews will not be considered
Implementation of Blockchain in Healthcare: A Systematic Review	A. K. Noon; O. Aziz; I. Zahra; M. Anwar	2021	Studies that are themselves reviews or systematic reviews will not be considered
Protecting Patient Privacy and Data Integrity With DAG Technology for IoMT and EHR: A Systematic Review	D. M. Reoukadji; P. L. Bokonda; A. A. Madi; I. Alihamidi	2024	Studies that are themselves reviews or systematic reviews will not be considered
A review of Scalability Solutions in Blockchain-based Electronic Health Record Systems	K. Sehimi; F. Bendaoud; H. H. Benderbal	2023	Studies that are themselves reviews or systematic reviews will not be considered
A Literature Review on Secured Data Management using Block Chain Technology in Healthcare Sector	S. Preethi; C. Priyadharsini	2021	Studies that are themselves reviews or systematic reviews will not be considered
Federated Learning for Healthcare: Systematic Review and Architecture Proposal	Antunes, Rodolfo Stoffel; Costa, Cristiano André da; Küderle, Arne; Yari, Imrana Abdullahi; Eskofier, Björn	2022	Studies that are themselves reviews or systematic reviews will not be considered
Graph Neural Networks in IoT: A Survey	Dong, Guimin; Tang, Mingyue; Wang, Zhiyuan; Gao, Jiechao; Guo, Sikun; Cai, Lihua; Gutierrez, Robert; Campbel, Bradford; Barnes, Laura E.; Boukhechba, Mehdi	2023	Studies that are themselves reviews or systematic reviews will not be considered
Temporal Relation Extraction in Clinical Texts: A Systematic Review	Gumiel, Yohan Bonescki; Oliveira, Lucas Emanuel Silva e; Claveau, Vincent; Grabar, Natalia; Paraiso, Emerson Cabrera; Moro, Claudia; Carvalho, Deborah Ribeiro	2021	Studies that are themselves reviews or systematic reviews will not be considered
Privacy Preservation of Electronic Health Records in the Modern Era: A Systematic Survey	Nowrozy, Raza; Ahmed, Khandakar; Kayes, A. S. M.; Wang, Hua; McIntosh, Timothy R.	2024	Studies that are themselves reviews or systematic reviews will not be considered
Federated Learning in a Medical Context: A Systematic Literature Review	Pfitzner, Bjarne; Steckhan, Nico; Arnrich, Bert	2021	Studies that are themselves reviews or systematic reviews will not be considered
SoK: Analyzing Privacy and Security of Healthcare Data from the User Perspective	Tazi, Faiza; Nandakumar, Archana; Dykstra, Josiah; Rajivan, Prashanth; Das, Sanchari	2024	Studies that are themselves reviews or systematic reviews will not be considered
Federated Learning of Electronic Health Records to Improve Mortality Prediction in Hospitalized Patients With COVID-19: Machine Learning Approach	Vaid, A; Jaladanki, SK; Xu, J; Teng, S; Kumar, A; Lee, S; Somani, S; Paranjpe, I; De Freitas, JK; Wanyan, TY; Johnson, KW; Bicak, M; Klang, E; Kwon, YJ; Costa, A; Zhao, S; Miotto, R; Charney, AW; Böttinger, E; Fayad, ZA; Nadkarni, GN; Wang, F; Glicksberg, BS	2021	Studies that deal exclusively with technical details, implementation challenges or general benefits of eHealth without explicitly addressing patient privacy
Generative Adversarial Networks Enhanced Pre-training for Insufficient Electronic Health Records Modeling	ACM; Ren, HX; Wang, JY; Zhao, WX	2022	Studies that deal exclusively with technical details, implementation challenges or general benefits of eHealth without explicitly addressing patient privacy
Predictive Modeling of Hospital Readmission: Challenges and Solutions	Wang, SW; Zhu, XQ	2022	Studies that deal exclusively with technical details, implementation challenges or general benefits of eHealth without explicitly addressing patient privacy
The Security of Blockchain-Based Medical Systems: Research Challenges and Opportunities	Liu, Q; Liu, YL; Luo, M; He, DB; Wang, HQ; Choo, KKR	2022	Studies that deal exclusively with technical details, implementation challenges or general benefits of eHealth without explicitly addressing patient privacy
Analyzing the Impact of Personalization on Fairness in Federated Learning for Healthcare	Wang, TN; Zhang, K; Cai, JN; Gong, YM; Choo, KKR; Guo, YX	2024	Studies that deal exclusively with technical details, implementation challenges or general benefits of eHealth without explicitly addressing patient privacy
Clinical informatics during the COVID-19 pandemic: Lessons learned and implications for emergency department and inpatient operations	Hsu, H; Greenwald, PW; Laghezza, MR; Steel, P; Trepp, R; Sharma, R	2021	Studies that deal exclusively with technical details, implementation challenges or general benefits of eHealth without explicitly addressing patient privacy
The Launch of the iCoDE Standard Project.	Xu NY; Nguyen KT; DuBord AY; Klonoff DC; Goldman JM; Shah SN; Spanakis EK; Madlock-Brown C; Sarlati S; Rafiq A; Wirth A; Kerr D; Khanna R; Weinstein S; Espinoza J	2022	Studies that deal exclusively with technical details, implementation challenges or general benefits of eHealth without explicitly addressing patient privacy
Web Services and Cloud Computing in Pediatric Care.	Leu MG; Weinberg ST; Monsen C; Lehmann CU	2021	Studies that deal exclusively with technical details, implementation challenges or general benefits of eHealth without explicitly addressing patient privacy
Improving the Understanding and Managing of the Quality of Life of Patients With Lung Cancer With Electronic Patient-Reported Outcome Measures: Scoping Review.	García Abejas A; Serra Trullás A; Sobral MA; Canelas D; Leite Costa F; Salvador Verges À	2023	Studies that deal exclusively with technical details, implementation challenges or general benefits of eHealth without explicitly addressing patient privacy
Development of a federated learning approach to predict acute kidney injury in adult hospitalized patients with COVID-19 in New York City.	Jaladanki SK; Vaid A; Sawant AS; Xu J; Shah K; Dellepiane S; Paranjpe I; Chan L; Kovatch P; Charney AW; Wang F; Glicksberg BS; Singh K; Nadkarni GN	2021	Studies that deal exclusively with technical details, implementation challenges or general benefits of eHealth without explicitly addressing patient privacy
Cloud-Enhanced Tele-ENT: A Scalable and Secure AI-Driven Diagnostics for Remote Ear, Nose, and Throat Consultations	R. Thenmozhi; C. Anitha; K. Helenprabha; D. D. N. Ponkumar; S. Sivakumar; S. Velmurugan	2023	Studies that deal exclusively with technical details, implementation challenges or general benefits of eHealth without explicitly addressing patient privacy
A Methodology for a Scalable, Collaborative, and Resource-Efficient Platform, MERLIN, to Facilitate Healthcare AI Research	R. Y. Cohen; V. P. Kovacheva	2023	Studies that deal exclusively with technical details, implementation challenges or general benefits of eHealth without explicitly addressing patient privacy
Federated Clouds for Efficient Multitasking in Distributed Artificial Intelligence Applications	Y. Li; K. Hwang; K. Shuai; Z. Li; A. Zomaya	2023	Studies that deal exclusively with technical details, implementation challenges or general benefits of eHealth without explicitly addressing patient privacy
Exploiting Wireless Communication Using Software-defined Radio Frequency Sensing For E-health APPLICATIONS	N. AbuAli; M. B. Khan; M. Hayajneh; M. Rehman	2023	Studies that deal exclusively with technical details, implementation challenges or general benefits of eHealth without explicitly addressing patient privacy
EthInsurance: A Blockchain based alternative approach for Health Insurance Claim	S. Sawalka; A. Lahiri; D. Saveetha	2022	Studies that deal exclusively with technical details, implementation challenges or general benefits of eHealth without explicitly addressing patient privacy
Enhancing the Healthcare Management System with National Identification: In the Bangladesh Perspective	T. Tuhin; A. Islam; F. S. Alvi; M. Sumiya Yeasmin Labannya; A. H. Muhammad Nanzil; M. Motaharul Islam	2023	Studies that deal exclusively with technical details, implementation challenges or general benefits of eHealth without explicitly addressing patient privacy
FedRx: Federated Distillation-Based Solution for Preventing Hospitals Overcrowding During Seasonal Diseases Using MEC	Y. Sahraoui; C. A. Kerrache; C. T. Calafate; P. Manzoni	2024	Studies that deal exclusively with technical details, implementation challenges or general benefits of eHealth without explicitly addressing patient privacy
A Digital Twin Based Approach in Healthcare	M. -E. Iliuţă; E. Pop; M. A. Moisescu; S. I. Caramihai; B. Tiganoaia	2023	Studies that deal exclusively with technical details, implementation challenges or general benefits of eHealth without explicitly addressing patient privacy
Efficient Authentication for Securing Electronic Health Records using Algebraic Structure	S. S. Kumar; M. S. Koti	2021	Studies that deal exclusively with technical details, implementation challenges or general benefits of eHealth without explicitly addressing patient privacy
Personalized Federated Learning for Institutional Prediction Model using Electronic Health Records: A Covariate Adjustment Approach	S. Tarumi; M. Suzuki; H. Yoshida; S. Miyauchi; R. Kurazume	2023	Studies that deal exclusively with technical details, implementation challenges or general benefits of eHealth without explicitly addressing patient privacy
Medical Text Entity Recognition Based on CRF and Joint Entity	Y. Li; Q. Ma; X. Wang	2021	Studies that deal exclusively with technical details, implementation challenges or general benefits of eHealth without explicitly addressing patient privacy
TRAC: Traceable and Revocable Access Control Scheme for mHealth in 5G-Enabled IIoT	Q. Li; B. Xia; H. Huang; Y. Zhang; T. Zhang	2022	Studies that deal exclusively with technical details, implementation challenges or general benefits of eHealth without explicitly addressing patient privacy
Drug Recommendation System in Medical Emergencies using Machine Learning	C. Silpa; B. Sravani; D. Vinay; C. Mounika; K. Poorvitha	2023	Studies that deal exclusively with technical details, implementation challenges or general benefits of eHealth without explicitly addressing patient privacy
ECG Compression Techniques of Spiht Decoder for Mobile Health Applications	V. B. K. L. Aruna; E. Chitra; M. Padmaja	2023	Studies that deal exclusively with technical details, implementation challenges or general benefits of eHealth without explicitly addressing patient privacy
GaRuDa: A Blockchain-Based Delivery Scheme Using Drones for Healthcare 5.0 Applications	R. Gupta; P. Bhattacharya; S. Tanwar; N. Kumar; S. Zeadally	2021	Studies that deal exclusively with technical details, implementation challenges or general benefits of eHealth without explicitly addressing patient privacy
Design and Implementation of a Hospital Patient Follow-up System Based on Deep Learning	F. Zhang	2023	Studies that deal exclusively with technical details, implementation challenges or general benefits of eHealth without explicitly addressing patient privacy
On the Trade-off Between Benefit and Contribution for Clients in Federated Learning in Healthcare	C. Düsing; P. Cimiano	2022	Studies that deal exclusively with technical details, implementation challenges or general benefits of eHealth without explicitly addressing patient privacy
Patient Health Information Framework Using AWS S3 Service	P. H M; S. Shankaraiah; S. R	2022	Studies that deal exclusively with technical details, implementation challenges or general benefits of eHealth without explicitly addressing patient privacy
Co-designing Customizable Clinical Dashboards with Multidisciplinary Teams: Bridging the Gap in Chronic Disease Care	Branco, Diogo; Móteiro, Margarida; Bouça-Machado, Raquel; Miranda, Rita; Reis, Tiago; Decoroso, Élia; Cardoso, Rita; Ramalho, Joana; Rato, Filipa; Malheiro, Joana; Miranda, Diana; Caniça, Verónica; Pona-Ferreira, Filipa; Guerreiro, Daniela; Leitão, Mariana; Braz, Alexandra Saúde; Ferreira, Joaquim J.; Guerreiro, Tiago	2024	Studies that deal exclusively with technical details, implementation challenges or general benefits of eHealth without explicitly addressing patient privacy
Development of a flexible and interoperable architecture to customize clinical solutions targeting the care of multimorbid patients	Breidenbach, Martin; Hamiti, Florim; Guluzade, Aynur; Heiba, Naguib; Mohamad, Yehya; Velasco, Carlos; Belnap, Birgit Herbeck; Lühmann, Dagmar	2023	Studies that deal exclusively with technical details, implementation challenges or general benefits of eHealth without explicitly addressing patient privacy
Enhancing Healthcare Accessibility: A Teleconsultation Mobile Application for Patient-Centric Care in Cyprus: MYeHealthAppCY: Patient-Centered Teleconsultation	Canciu, Ionut Cristian; Pattichis, Constantinos S.; Christodoulou, Marios; Agroti, Louiza; Papaioannou, Maria; Neocleous, Andreas; Savva, Panayiotis; Yiasemi, Constantinos; Neofytou, Marios; Panayides, Andreas; Antoniou, Zinonas; Constantinou, Ioannis	2023	Studies that deal exclusively with technical details, implementation challenges or general benefits of eHealth without explicitly addressing patient privacy
Digital Forms for All: A Holistic Multimodal Large Language Model Agent for Health Data Entry	Cuadra, Andrea; Breuch, Justine; Estrada, Samantha; Ihim, David; Hung, Isabelle; Askaryar, Derek; Hassanien, Marwan; Fessele, Kristen L.; Landay, James A.	2024	Studies that deal exclusively with technical details, implementation challenges or general benefits of eHealth without explicitly addressing patient privacy
Application of Electronic Health Records in Polyclinics: Barriers & Benefits	Elharish, Salma F.; Denna, Isam; Maatuk, Abdelsalam M.; Elberkawi, Ebitisam K.	2021	Studies that deal exclusively with technical details, implementation challenges or general benefits of eHealth without explicitly addressing patient privacy
Video for Health (V4H) Platform. A Secure Video Suite Platform for Online Care, Teleconsultation and Tele-orientation	Filho, Guido Lemos de Souza; Silva, Cicero Inacio da; Souza, Denio Mariz Timoteo de; Castro, Giuliano Maia Lins de; Aversari, Lucas Oliveira Costa; Filho, Jose Leoberto Soares; Borges, Marcelo de Abreu	2022	Studies that deal exclusively with technical details, implementation challenges or general benefits of eHealth without explicitly addressing patient privacy
A Survey of Generative Adversarial Networks for Synthesizing Structured Electronic Health Records	Ghosheh, Ghadeer O.; Li, Jin; Zhu, Tingting	2024	Studies that deal exclusively with technical details, implementation challenges or general benefits of eHealth without explicitly addressing patient privacy
MSLife: Digital Behavioral Phenotyping of Multiple Sclerosis Symptoms in the Wild Using Wearables and Graph-Based Statistical Analysis	Guo, Gabriel; Zhang, Hanbin; Yao, Liuyi; Li, Huining; Xu, Chenhan; Li, Zhengxiong; Xu, Wenyao	2022	Studies that deal exclusively with technical details, implementation challenges or general benefits of eHealth without explicitly addressing patient privacy
Development Status of Medical Nursing Robots: Focused on Flexiblility, Autonomous Mobility, and Non-contact Physical Signs Monitoring	Guo, Xuechen	2021	Studies that deal exclusively with technical details, implementation challenges or general benefits of eHealth without explicitly addressing patient privacy
Retrieval-Based Gradient Boosting Decision Trees for Disease Risk Assessment	Ma, Handong; Cao, Jiahang; Fang, Yuchen; Zhang, Weinan; Sheng, Wenbo; Zhang, Shaodian; Yu, Yong	2022	Studies that deal exclusively with technical details, implementation challenges or general benefits of eHealth without explicitly addressing patient privacy
Improving Fairness in AI Models on Electronic Health Records: The Case for Federated Learning Methods	Poulain, Raphael; Tarek, Mirza Farhan Bin; Beheshti, Rahmatollah	2023	Studies that deal exclusively with technical details, implementation challenges or general benefits of eHealth without explicitly addressing patient privacy
Blockchain-Based Privacy Preservation for IoT-Enabled Healthcare System	Sharma, Pratima; Namasudra, Suyel; Chilamkurti, Naveen; Kim, Byung-Gyu; Crespo, Ruben Gonzalez	2023	Studies that deal exclusively with technical details, implementation challenges or general benefits of eHealth without explicitly addressing patient privacy
Electronic Health Record Adolescent Confidentiality in a Safety Net Setting	You, JGT; Potter, JE; Mishuris, RG	2023	Studies that do not provide sufficient access to the full texts are excluded to ensure that all selected sources are fully accessible for review
Variation in pediatric and adolescent electronic health data sharing practices under the 21st Century Cures Act	Sinha, S; Bedgood, M; Puttagunta, R; Kataria, A; Bourgeois, F; Lee, JA; Vodzak, J; Hall, E; Levy, B; Vawdrey, DK	2023	Studies that do not provide sufficient access to the full texts are excluded to ensure that all selected sources are fully accessible for review
Smart embedded health monitoring system and secure electronic health record (EHR) transactions using blockchain technology	Deepa, VV; Thamotharan, B; Mahto, D; Rajendiran, P; Sriram, AL; Chandramohan, K	2023	Studies that do not provide sufficient access to the full texts are excluded to ensure that all selected sources are fully accessible for review
Assessing HIPAA Compliance of Open Source Electronic Health Record Applications	Shahriar, H; Haddad, HM; Farhadi, M	2021	Studies that do not provide sufficient access to the full texts are excluded to ensure that all selected sources are fully accessible for review
Disease prediction model for secure patient data over cloud using machine learning	Goyal, D; Goyal, R; Bhargava, S; Sharma, P	2022	Studies that do not provide sufficient access to the full texts are excluded to ensure that all selected sources are fully accessible for review
Efficient Clinical Data Sharing Framework Based on Blockchain Technology	Kanagi, K; Ku, CCY; Lin, LK; Hsieh, WH	2020	Studies that do not provide sufficient access to the full texts are excluded to ensure that all selected sources are fully accessible for review
TBase - an Integrated Electronic Health Record and Research Database for Kidney Transplant Recipients	Schmidt, D; Osmanodja, B; Pfefferkorn, M; Graf, V; Raschke, D; Duettmann, W; Naik, MG; Gethmann, CJ; Mayrdorfer, M; Halleck, F; Liefeldt, L; Glander, P; Staeck, O; Mallach, M; Peuker, M; Budde, K	2021	Studies that do not provide sufficient access to the full texts are excluded to ensure that all selected sources are fully accessible for review
Blockchain-based Medical Data Preservation via Improved Association Rule Hiding with Optimal Key Generation	Indhumathi, R; Devi, SS	2023	Studies that do not provide sufficient access to the full texts are excluded to ensure that all selected sources are fully accessible for review
Training undergraduate students in HIPAA compliance.	Gajwani A; Shah A; Patil R; Gucer D; Osier N	2023	Studies that do not provide sufficient access to the full texts are excluded to ensure that all selected sources are fully accessible for review
A Natural Language Processing Model to Identify Confidential Content in Adolescent Clinical Notes.	Rabbani N; Bedgood M; Brown C; Steinberg E; Goldstein RL; Carlson JL; Pageler N; Morse KE	2023	Studies that do not provide sufficient access to the full texts are excluded to ensure that all selected sources are fully accessible for review
Technology in Medicine: Remote Patient Monitoring.	Baughman DJ; Botros PA; Waheed A	2024	Studies that do not provide sufficient access to the full texts are excluded to ensure that all selected sources are fully accessible for review
Sharing Notes With Adolescents and Young Adults Admitted to an Inpatient Psychiatry Unit.	Dohil I; Cruz R; Sweet H; Huang JS	2021	Studies that do not provide sufficient access to the full texts are excluded to ensure that all selected sources are fully accessible for review
Implementing the Sphere Project's standards for patient's healthcare rights in the disaster zone: The experience of the Israeli field hospital in post-quake Nepal.	Kobliner-Friedman D; Merin O; Mashiach E; Kedar R; Schul S; Alpert EA	2021	Studies that do not provide sufficient access to the full texts are excluded to ensure that all selected sources are fully accessible for review
The Role of Artificial Intelligence in Combatting Respiratory Tract Infections.	Georgakopoulou VE	2024	Studies that do not provide sufficient access to the full texts are excluded to ensure that all selected sources are fully accessible for review
Stakeholder-led design of a mobile HIV clinic model to enhance engagement and retention in HIV care in the Southern United States.	Fletcher MR; Hussen SA; Brown D; Grimsley Ackerley C; Henkhaus M; Jones M; Nedell ER; Del Rio C; Kalokhe AS	2023	Studies that do not provide sufficient access to the full texts are excluded to ensure that all selected sources are fully accessible for review
Cumulus: a federated electronic health record-based learning system powered by Fast Healthcare Interoperability Resources and artificial intelligence.	McMurry AJ; Gottlieb DI; Miller TA; Jones JR; Atreja A; Crago J; Desai PM; Dixon BE; Garber M; Ignatov V; Kirchner LA; Payne PRO; Saldanha AJ; Shankar PRV; Solad YV; Sprouse EA; Terry M; Wilcox AB; Mandl KD	2024	Studies that do not provide sufficient access to the full texts are excluded to ensure that all selected sources are fully accessible for review
IEEE Approved Draft Standard for Clinical Internet of Things (IoT) Data and Device Interoperability with TIPPSS - Trust, Identity, Privacy, Protection, Safety, Security		2024	Studies that do not provide sufficient access to the full texts are excluded to ensure that all selected sources are fully accessible for review
Designing a Flow-Based Mechanism for Accessing Electronic Health Records on a Cloud Environment	T. -Y. Ou; W. -L. Tsai	2022	Studies that do not provide sufficient access to the full texts are excluded to ensure that all selected sources are fully accessible for review
6G for Healthcare	Chamitha de Alwis; Quoc-Viet Pham; Madhusanka Liyanage	2023	Studies that do not provide sufficient access to the full texts are excluded to ensure that all selected sources are fully accessible for review
It Is a Data&#x2010;Centric World	Matthew Webster	2021	Studies that do not provide sufficient access to the full texts are excluded to ensure that all selected sources are fully accessible for review
Prediction of recovery from multiple organ dysfunction syndrome in pediatric sepsis patients.	Fan B; Klatt J; Moor MM; Daniels LA; Sanchez-Pinto LN; Agyeman PKA; Schlapbach LJ; Borgwardt KM	2022	Studies that focus mainly on security aspects and only marginally or not at all deal with the privacy aspects of patient data are excluded
Development of a Nursing Diagnosis/Record Generative AI System Based on Virtual Patient Data.	Lee D; Seong M; Ju H; Park M	2024	Studies that focus mainly on security aspects and only marginally or not at all deal with the privacy aspects of patient data are excluded
A survey of data element perspective: Application of artificial intelligence in health big data.	Xiong H; Chen H; Xu L; Liu H; Fan L; Tang Q; Cho H	2022	Studies that focus mainly on security aspects and only marginally or not at all deal with the privacy aspects of patient data are excluded
A guide to mitigating audit log-related risk in medical professional liability cases.	Sittig DF; Wright A	2023	Studies that focus mainly on security aspects and only marginally or not at all deal with the privacy aspects of patient data are excluded
Factors Associated With the Acceptance of an eHealth App for Electronic Health Record Sharing System: Population-Based Study.	Huang J; Pang WS; Wong YY; Mak FY; Chan FSW; Cheung CSK; Wong WN; Cheung NT; Wong MCS	2022	Studies that focus mainly on security aspects and only marginally or not at all deal with the privacy aspects of patient data are excluded
Analysing digital evidence towards enhancing healthcare security practice: The KID model	P. K. Yeng; M. A. Fauzi; B. Yang; S. Y. Yayilgan	2022	Studies that focus mainly on security aspects and only marginally or not at all deal with the privacy aspects of patient data are excluded
Empowering Healthcare With IoMT: Evolution, Machine Learning Integration, Security, and Interoperability Challenges	G. R. Pradyumna; R. B. Hegde; K. B. Bommegowda; T. Jan; G. R. Naik	2024	Studies that focus mainly on security aspects and only marginally or not at all deal with the privacy aspects of patient data are excluded
Blockchain: A revolution in the field of Healthcare	I. V. Verma; N. Goel; S. R. Kumar	2022	Studies that focus mainly on security aspects and only marginally or not at all deal with the privacy aspects of patient data are excluded
A Web DApp for Efficient Organ Donation Management System: Leveraging Centralized Wallet Architecture as Backend	G. Ajay; A. Lokesh; D. Sravanasandhya; G. Kousalya; D. D. Teja; T. Daniya	2023	Studies that focus mainly on security aspects and only marginally or not at all deal with the privacy aspects of patient data are excluded
Understanding the Security and Performance of the Web Presence of Hospitals: A Measurement Study	M. Alkinoon; A. Alabduljabbar; H. Althebeiti; R. Jang; D. Nyang; D. Mohaisen	2023	Studies that focus mainly on security aspects and only marginally or not at all deal with the privacy aspects of patient data are excluded
Enhancing the Security of E-Healthcare Transactions Using Hyperledger Fabric Modular Blockchain Framework	M. Katoch; K. Devi; A. Sharma; P. K. Angra; P. Singh; A. Kumar	2023	Studies that focus mainly on security aspects and only marginally or not at all deal with the privacy aspects of patient data are excluded
Data Quality Aware Hierarchical Federated Reinforcement Learning Framework for Dynamic Treatment Regimes	M. Li; X. Zhang; H. Ying; Y. Li; X. Han; D. Yu	2023	Studies that focus mainly on security aspects and only marginally or not at all deal with the privacy aspects of patient data are excluded
Securing Electronic Health Records from Insider Threats in Smart City Healthcare Cloud Using Machine Learning Approach	S. Ramasami; P. U. Maheswari	2024	Studies that focus mainly on security aspects and only marginally or not at all deal with the privacy aspects of patient data are excluded
A study of cyber attacks: In the healthcare sector	K. S. Bhosale; M. Nenova; G. Iliev	2021	Studies that focus mainly on security aspects and only marginally or not at all deal with the privacy aspects of patient data are excluded
Review and Analysis of Security Model in Healthcare System	M. Bhardwaj; N. Pandey; V. K. Shukla; A. V. Singh; N. Gupta	2021	Studies that focus mainly on security aspects and only marginally or not at all deal with the privacy aspects of patient data are excluded
Cloud-Based Blockchains for Secure and Reliable Big Data Storage Service in Healthcare Systems	A. Thamrin; H. Xu	2021	Studies that focus mainly on security aspects and only marginally or not at all deal with the privacy aspects of patient data are excluded
Towards Efficient and Secure Framework for Devices and Informatics for Internet of Medical Things	R. Mishra; R. Prasad	2022	Studies that focus mainly on security aspects and only marginally or not at all deal with the privacy aspects of patient data are excluded
A Chatbot-based Assistive Technology to Get Information on a Clinical Environment	Buzzi, Marina; Grassini, Elia; Leporini, Barbara	2024	Studies that focus mainly on security aspects and only marginally or not at all deal with the privacy aspects of patient data are excluded
Digital Health Taxonomy	Fakhkhari, Houda; Bounabat, Bouchaib; Kassou, Ismail	2023	Studies that focus mainly on security aspects and only marginally or not at all deal with the privacy aspects of patient data are excluded
Multilayer NoC firewall services: case-study on e-health	Grammatikakis, Miltos D.; Piperaki, Voula; Papagrigoriou, Antonis	2021	Studies that focus mainly on security aspects and only marginally or not at all deal with the privacy aspects of patient data are excluded
Threats and Risk on Using Digital Technologies for Remote Health Care Process	Khatiwada, Pankaj; Fauzi, M. Ali; Yang, Bian; Yeng, Prosper; Lin, Jia-Chun; Sun, Luyi	2023	Studies that focus mainly on security aspects and only marginally or not at all deal with the privacy aspects of patient data are excluded
A Blockchain-based EHR System for Interhospital Communication and Patient Data Ownership Empowerment	Samonte, Mary Jane C.; Giron, Jim Daniel A.; Pantoja, Ma Michelle A.; Tobias, Angela Marie D.	2023	Studies that focus mainly on security aspects and only marginally or not at all deal with the privacy aspects of patient data are excluded
Advocating Values through Meaningful Participation: Introducing a Method to Elicit and Analyze Values for Enriching Data Donation Practices in Healthcare	Sörries, Peter; Leimstädtner, David; Müller-Birn, Claudia	2024	Studies that focus mainly on security aspects and only marginally or not at all deal with the privacy aspects of patient data are excluded
Hospitals of the Future: Designing Interactive Robotic Systems for Resilient Emergency Departments	Taylor, Angelique; Murakami, Michele; Kim, Soyon; Chu, Ryan; Riek, Laurel D.	2022	Studies that focus mainly on security aspects and only marginally or not at all deal with the privacy aspects of patient data are excluded
BACKM-EHA: A Novel Blockchain-enabled Security Solution for IoMT-based E-healthcare Applications	Wazid, Mohammad; Gope, Prosanta	2023	Studies that focus mainly on security aspects and only marginally or not at all deal with the privacy aspects of patient data are excluded
Artificial intelligence hospital hardware system and clinical observation of molecular heparin sodium in hemodialysis patients	Li, JQ	2021	Studies that have been retracted
Obstetrics Nursing and Medical Health System Based on Blockchain Technology.	Sun B; Lv Z; Li Q	2021	Studies that have been retracted
Design and Application of Electronic Rehabilitation Medical Record (ERMR) Sharing Scheme Based on Blockchain Technology.	Zhang J; Li Z; Tan R; Liu C	2021	Studies that have been retracted
